# Supplementary material for: Metagenomic characterization of swine slurry in a North American swine farm operation
Source: Sci Rep. 2021 Aug 20;11:16994. doi: 10.1038/s41598-021-95804-y (PMC8379149; doi:10.1038/s41598-021-95804-y)
Supplement: Supplementary file 3 — Supplementary Table 1. [file 41598_2021_95804_MOESM3_ESM.xlsx]

## Sheet: Sheet1
Sample upplemental Table 1: Breakdown of Microbial Genera
Sample name	genus name	category_name	total NT reads	NT_rpm	total NR reads	NR_rpm	sample ID
Sample 1	Acetobacter	Bacteria	82	13.7712	573	96.2307	RR0026_001_SSb_S1
Sample 1	Alistipes	Bacteria	3672	616.682	270	45.3443	RR0026_001_SSb_S1
Sample 1	Anaerotignum	Bacteria	997	167.438	80	13.4353	RR0026_001_SSb_S1
Sample 1	Anaerotruncus	Bacteria	64	10.7483	29635	4976.96	RR0026_001_SSb_S1
Sample 1	Anaerovibrio	Bacteria	547	91.8642	91	15.2827	RR0026_001_SSb_S1
Sample 1	Arachis	Eukaryota	319	53.5735	2792	468.894	RR0026_001_SSb_S1
Sample 1	Barnesiella	Bacteria	11922	2002.2	21384	3591.27	RR0026_001_SSb_S1
Sample 1	Blastocystis	Eukaryota	157	26.3669	134	22.5042	RR0026_001_SSb_S1
Sample 1	Brevibacillus	Bacteria	518	86.9939	1196	200.858	RR0026_001_SSb_S1
Sample 1	Candidatus Phytoplasma	Bacteria	366	61.4667	252	42.3213	RR0026_001_SSb_S1
Sample 1	Capnocytophaga	Bacteria	850	142.751	1943	326.311	RR0026_001_SSb_S1
Sample 1	Carboxydocella	Bacteria	296	49.7108	267	44.8405	RR0026_001_SSb_S1
Sample 1	Carboxydothermus	Bacteria	1513	254.096	707	118.735	RR0026_001_SSb_S1
Sample 1	Chlamydia	Bacteria	2389	401.213	3565	598.713	RR0026_001_SSb_S1
Sample 1	Collinsella	Bacteria	314	52.7337	7626	1280.72	RR0026_001_SSb_S1
Sample 1	Coprococcus	Bacteria	1605	269.547	4717	792.182	RR0026_001_SSb_S1
Sample 1	Deinococcus	Bacteria	443	74.3982	599	100.597	RR0026_001_SSb_S1
Sample 1	Desulfovibrio	Bacteria	1087	182.553	1068	179.362	RR0026_001_SSb_S1
Sample 1	Erysipelatoclostridium	Bacteria	172	28.886	4733	794.869	RR0026_001_SSb_S1
Sample 1	Erysipelothrix	Bacteria	7465	1253.69	860	144.43	RR0026_001_SSb_S1
Sample 1	Exiguobacterium	Bacteria	68	11.42	134	22.5042	RR0026_001_SSb_S1
Sample 1	Finegoldia	Bacteria	128	21.4966	267	44.8405	RR0026_001_SSb_S1
Sample 1	Flammeovirga	Bacteria	62	10.4124	394	66.1691	RR0026_001_SSb_S1
Sample 1	Flavonifractor	Bacteria	27784	4666.1	1257	211.103	RR0026_001_SSb_S1
Sample 1	Geobacillus	Bacteria	460	77.2532	31825	5344.75	RR0026_001_SSb_S1
Sample 1	Geosporobacter	Bacteria	2966	498.115	62	10.4124	RR0026_001_SSb_S1
Sample 1	Halobacillus	Bacteria	98	16.4583	101	16.9621	RR0026_001_SSb_S1
Sample 1	Heliobacterium	Bacteria	73	12.2598	9464	1589.4	RR0026_001_SSb_S1
Sample 1	Herbinix	Bacteria	1334	224.034	529	88.8412	RR0026_001_SSb_S1
Sample 1	Hungateiclostridium	Bacteria	5314	892.443	13995	2350.35	RR0026_001_SSb_S1
Sample 1	Hungatella	Bacteria	86	14.443	287	48.1993	RR0026_001_SSb_S1
Sample 1	Legionella	Bacteria	86	14.443	456	76.5815	RR0026_001_SSb_S1
Sample 1	Leptotrichia	Bacteria	103	17.298	19730	3313.49	RR0026_001_SSb_S1
Sample 1	Leuconostoc	Bacteria	359	60.2911	64	10.7483	RR0026_001_SSb_S1
Sample 1	Listeria	Bacteria	187	31.4051	3107	521.795	RR0026_001_SSb_S1
Sample 1	Lysinibacillus	Bacteria	105	17.6339	185	31.0692	RR0026_001_SSb_S1
Sample 1	Mamastrovirus	Viruses	89	14.9468	141	23.6798	RR0026_001_SSb_S1
Sample 1	Megamonas	Bacteria	424	71.2073	927	155.682	RR0026_001_SSb_S1
Sample 1	Mesoplasma	Bacteria	132	22.1683	1679	281.974	RR0026_001_SSb_S1
Sample 1	Methanobrevibacter	Archaea	22354	3754.17	328	55.0849	RR0026_001_SSb_S1
Sample 1	Modestobacter	Bacteria	669	112.353	169	28.3822	RR0026_001_SSb_S1
Sample 1	Muribaculum	Bacteria	34596	5810.12	12043	2022.52	RR0026_001_SSb_S1
Sample 1	Mycoplasma	Bacteria	2737	459.657	880	147.789	RR0026_001_SSb_S1
Sample 1	Odoribacter	Bacteria	305	51.2223	2977	499.963	RR0026_001_SSb_S1
Sample 1	Oscillibacter	Bacteria	80592	13534.8	71	11.9239	RR0026_001_SSb_S1
Sample 1	Paraprevotella	Bacteria	146	24.5195	39599	6650.33	RR0026_001_SSb_S1
Sample 1	Parvimonas	Bacteria	349	58.6117	732	122.933	RR0026_001_SSb_S1
Sample 1	Pasivirus	Viruses	125	20.9927	178	29.8937	RR0026_001_SSb_S1
Sample 1	Peptoclostridium	Bacteria	431	72.3829	649	108.994	RR0026_001_SSb_S1
Sample 1	Phascolarctobacterium	Bacteria	16944	2845.61	5138	862.885	RR0026_001_SSb_S1
Sample 1	Picobirnavirus	Viruses	1743	292.723	5983	1004.8	RR0026_001_SSb_S1
Sample 1	Pontibacter	Bacteria	3670	616.347	109	18.3057	RR0026_001_SSb_S1
Sample 1	Posavirus	Viruses	1504	252.585	766	128.643	RR0026_001_SSb_S1
Sample 1	Roseburia	Bacteria	12193	2047.71	609	102.277	RR0026_001_SSb_S1
Sample 1	Ruminiclostridium	Bacteria	11740	1971.64	367	61.6347	RR0026_001_SSb_S1
Sample 1	Saccharomyces	Eukaryota	100	16.7942	66	11.0842	RR0026_001_SSb_S1
Sample 1	Sapelovirus	Viruses	96	16.1224	107	17.9698	RR0026_001_SSb_S1
Sample 1	Spiroplasma	Bacteria	3525	591.995	301	50.5505	RR0026_001_SSb_S1
Sample 1	Syntrophomonas	Bacteria	164	27.5425	3732	626.759	RR0026_001_SSb_S1
Sample 1	Tannerella	Bacteria	2204	370.144	2129	357.548	RR0026_001_SSb_S1
Sample 1	Teschovirus	Viruses	179	30.0616	195	32.7487	RR0026_001_SSb_S1
Sample 1	Thermoanaerobacter	Bacteria	394	66.1691	120	20.153	RR0026_001_SSb_S1
Sample 1	Thermococcus	Archaea	62	10.4124	4458	748.685	RR0026_001_SSb_S1
Sample 1	Treponema	Bacteria	37403	6281.53	2844	477.627	RR0026_001_SSb_S1
Sample 1	Veillonella	Bacteria	122	20.4889	900	151.148	RR0026_001_SSb_S1
Sample 1	Virgibacillus	Bacteria	943	158.369	6543	1098.84	RR0026_001_SSb_S1
Sample 1	Zea	Eukaryota	104	17.4659	168	28.2142	RR0026_001_SSb_S1
Sample 2	Acaromyces	Eukaryota	748	129.114	83	14.3268	RR0026_002_SSb_S2
Sample 2	Acetobacter	Bacteria	170	29.3441	88	15.1899	RR0026_002_SSb_S2
Sample 2	Actinoplanes	Bacteria	103	17.7791	1168	201.611	RR0026_002_SSb_S2
Sample 2	Alcanivorax	Bacteria	221	38.1473	651	112.371	RR0026_002_SSb_S2
Sample 2	Alistipes	Bacteria	18209	3143.1	5317	917.78	RR0026_002_SSb_S2
Sample 2	Aphanomyces	Eukaryota	566	97.6986	92	15.8803	RR0026_002_SSb_S2
Sample 2	Arabidopsis	Eukaryota	2575	444.477	91	15.7077	RR0026_002_SSb_S2
Sample 2	Arachis	Eukaryota	2326	401.496	61	10.5294	RR0026_002_SSb_S2
Sample 2	Barnesiella	Bacteria	1996	344.534	4996	862.372	RR0026_002_SSb_S2
Sample 2	Blastocystis	Eukaryota	1602	276.525	8657	1494.31	RR0026_002_SSb_S2
Sample 2	Blattabacterium	Bacteria	119	20.5409	95	16.3982	RR0026_002_SSb_S2
Sample 2	Bordetella	Bacteria	425	73.3603	94	16.2256	RR0026_002_SSb_S2
Sample 2	Brevibacillus	Bacteria	267	46.0875	225	38.8378	RR0026_002_SSb_S2
Sample 2	Butyrivibrio	Bacteria	330	56.9621	340	58.6882	RR0026_002_SSb_S2
Sample 2	Caenorhabditis	Eukaryota	2256	389.414	151	26.0645	RR0026_002_SSb_S2
Sample 2	Candidatus Phytoplasma	Bacteria	208	35.9034	2144	370.081	RR0026_002_SSb_S2
Sample 2	Capnocytophaga	Bacteria	1100	189.874	81	13.9816	RR0026_002_SSb_S2
Sample 2	Capsicum	Eukaryota	527	90.9667	246	42.4626	RR0026_002_SSb_S2
Sample 2	Chlamydia	Bacteria	1220	210.587	2424	418.412	RR0026_002_SSb_S2
Sample 2	Chlorobaculum	Bacteria	92	15.8803	2991	516.284	RR0026_002_SSb_S2
Sample 2	Chromobacterium	Bacteria	94	16.2256	12024	2075.49	RR0026_002_SSb_S2
Sample 2	Coprococcus	Bacteria	856	147.756	1002	172.958	RR0026_002_SSb_S2
Sample 2	Cytophaga	Bacteria	194	33.4868	144	24.8562	RR0026_002_SSb_S2
Sample 2	Deinococcus	Bacteria	435	75.0864	2333	402.705	RR0026_002_SSb_S2
Sample 2	Desulfovibrio	Bacteria	1157	199.713	90	15.5351	RR0026_002_SSb_S2
Sample 2	Echinococcus	Eukaryota	69	11.9103	113	19.5052	RR0026_002_SSb_S2
Sample 2	Edwardsiella	Bacteria	499	86.1336	92	15.8803	RR0026_002_SSb_S2
Sample 2	Entamoeba	Eukaryota	992	171.232	405	69.908	RR0026_002_SSb_S2
Sample 2	Enterovirus	Viruses	620	107.02	649	112.025	RR0026_002_SSb_S2
Sample 2	Erysipelatoclostridium	Bacteria	251	43.3257	1387	239.413	RR0026_002_SSb_S2
Sample 2	Erysipelothrix	Bacteria	1796	310.012	99	17.0886	RR0026_002_SSb_S2
Sample 2	Exiguobacterium	Bacteria	141	24.3383	90	15.5351	RR0026_002_SSb_S2
Sample 2	Fibrobacter	Bacteria	207	35.7308	396	68.3545	RR0026_002_SSb_S2
Sample 2	Flavonifractor	Bacteria	3174	547.872	520	89.7584	RR0026_002_SSb_S2
Sample 2	Formosa	Bacteria	69	11.9103	125	21.5766	RR0026_002_SSb_S2
Sample 2	Frankliniella	Eukaryota	392	67.6641	65	11.2198	RR0026_002_SSb_S2
Sample 2	Geitlerinema	Bacteria	74	12.7733	110	18.9874	RR0026_002_SSb_S2
Sample 2	Geobacillus	Bacteria	616	106.329	3906	674.224	RR0026_002_SSb_S2
Sample 2	Glaesserella	Bacteria	487	84.0622	488	84.2348	RR0026_002_SSb_S2
Sample 2	Halobacillus	Bacteria	177	30.5524	562	97.0082	RR0026_002_SSb_S2
Sample 2	Herbinix	Bacteria	508	87.6871	541	93.3833	RR0026_002_SSb_S2
Sample 2	Hungateiclostridium	Bacteria	4132	713.234	2768	477.791	RR0026_002_SSb_S2
Sample 2	Hymenobacter	Bacteria	825	142.405	155	26.7549	RR0026_002_SSb_S2
Sample 2	Ichthyophthirius	Eukaryota	299	51.6111	60	10.3567	RR0026_002_SSb_S2
Sample 2	Komagataeibacter	Bacteria	87	15.0173	183	31.5881	RR0026_002_SSb_S2
Sample 2	Legionella	Bacteria	690	119.103	664	114.615	RR0026_002_SSb_S2
Sample 2	Leptotrichia	Bacteria	170	29.3441	13801	2382.22	RR0026_002_SSb_S2
Sample 2	Listeria	Bacteria	474	81.8183	798	137.745	RR0026_002_SSb_S2
Sample 2	Lupinus	Eukaryota	5531	954.719	111	19.16	RR0026_002_SSb_S2
Sample 2	Lysinibacillus	Bacteria	1796	310.012	119	20.5409	RR0026_002_SSb_S2
Sample 2	Mamastrovirus	Viruses	76886	13271.5	77839	13436	RR0026_002_SSb_S2
Sample 2	Melampsora	Eukaryota	254	43.8436	215	37.1117	RR0026_002_SSb_S2
Sample 2	Mesoplasma	Bacteria	211	36.4212	525	90.6215	RR0026_002_SSb_S2
Sample 2	Mixia	Eukaryota	169	29.1715	548	94.5916	RR0026_002_SSb_S2
Sample 2	Mucinivorans	Bacteria	580	100.115	77	13.2912	RR0026_002_SSb_S2
Sample 2	Muribaculum	Bacteria	15794	2726.24	158	27.2728	RR0026_002_SSb_S2
Sample 2	Mycoplasma	Bacteria	2353	406.157	415	71.6342	RR0026_002_SSb_S2
Sample 2	Naegleria	Eukaryota	550	94.9368	554	95.6273	RR0026_002_SSb_S2
Sample 2	Necator	Eukaryota	85	14.6721	932	160.875	RR0026_002_SSb_S2
Sample 2	Negativicoccus	Bacteria	121	20.8861	171	29.5167	RR0026_002_SSb_S2
Sample 2	Nostoc	Bacteria	1324	228.539	89	15.3625	RR0026_002_SSb_S2
Sample 2	Odoribacter	Bacteria	341	58.8608	5734	989.76	RR0026_002_SSb_S2
Sample 2	Oscillibacter	Bacteria	10372	1790.34	506	87.3419	RR0026_002_SSb_S2
Sample 2	Paludibacter	Bacteria	17168	2963.41	1984	342.463	RR0026_002_SSb_S2
Sample 2	Paramecium	Eukaryota	504	86.9967	185	31.9333	RR0026_002_SSb_S2
Sample 2	Paraprevotella	Bacteria	1588	274.108	69409	11980.9	RR0026_002_SSb_S2
Sample 2	Pasivirus	Viruses	465	80.2648	5439	938.839	RR0026_002_SSb_S2
Sample 2	Pedobacter	Bacteria	512	88.3775	108	18.6421	RR0026_002_SSb_S2
Sample 2	Peptoclostridium	Bacteria	243	41.9448	186	32.1059	RR0026_002_SSb_S2
Sample 2	Petrimonas	Bacteria	746	128.769	166	28.6537	RR0026_002_SSb_S2
Sample 2	Phascolarctobacterium	Bacteria	1223	211.105	2080	359.034	RR0026_002_SSb_S2
Sample 2	Photobacterium	Bacteria	185	31.9333	475	81.9909	RR0026_002_SSb_S2
Sample 2	Phytophthora	Eukaryota	319	55.0634	108	18.6421	RR0026_002_SSb_S2
Sample 2	Picobirnavirus	Viruses	74547	12867.7	160925	27777.7	RR0026_002_SSb_S2
Sample 2	Posavirus	Viruses	76331	13175.7	217941	37619.3	RR0026_002_SSb_S2
Sample 2	Pyrococcus	Archaea	1102	190.219	123	21.2313	RR0026_002_SSb_S2
Sample 2	Rhizophagus	Eukaryota	195	33.6594	177	30.5524	RR0026_002_SSb_S2
Sample 2	Roseburia	Bacteria	5237	903.971	2024	349.368	RR0026_002_SSb_S2
Sample 2	Saccharomyces	Eukaryota	1438	248.217	225	38.8378	RR0026_002_SSb_S2
Sample 2	Salpingoeca	Eukaryota	103	17.7791	285	49.1945	RR0026_002_SSb_S2
Sample 2	Sapelovirus	Viruses	856	147.756	894	154.315	RR0026_002_SSb_S2
Sample 2	Sinorhizobium	Bacteria	386	66.6284	452	78.0208	RR0026_002_SSb_S2
Sample 2	Sulfurospirillum	Bacteria	575	99.2521	267	46.0875	RR0026_002_SSb_S2
Sample 2	Tannerella	Bacteria	2492	430.15	3207	553.568	RR0026_002_SSb_S2
Sample 2	Terrisporobacter	Bacteria	80	13.809	656	113.234	RR0026_002_SSb_S2
Sample 2	Teschovirus	Viruses	248	42.8079	271	46.778	RR0026_002_SSb_S2
Sample 2	Tetrahymena	Eukaryota	374	64.557	2852	492.291	RR0026_002_SSb_S2
Sample 2	Thermoclostridium	Bacteria	597	103.05	154	26.5823	RR0026_002_SSb_S2
Sample 2	Thermococcus	Archaea	574	99.0795	1398	241.312	RR0026_002_SSb_S2
Sample 2	Thermotoga	Bacteria	143	24.6836	15609	2694.31	RR0026_002_SSb_S2
Sample 2	Treponema	Bacteria	38406	6629.35	2842	490.564	RR0026_002_SSb_S2
Sample 2	Trichoderma	Eukaryota	2328	401.842	197	34.0046	RR0026_002_SSb_S2
Sample 2	Veillonella	Bacteria	229	39.5282	466	80.4374	RR0026_002_SSb_S2
Sample 2	Vigna	Eukaryota	3376	582.739	84	14.4994	RR0026_002_SSb_S2
Sample 2	Virgibacillus	Bacteria	540	93.2107	2197	379.229	RR0026_002_SSb_S2
Sample 2	Zymoseptoria	Eukaryota	363	62.6583	173	29.862	RR0026_002_SSb_S2
Sample 3	Acholeplasma	Bacteria	7037	772.93	200	21.9676	RR0026_003_SSb_S3
Sample 3	Anaerotignum	Bacteria	453	49.7566	111	12.192	RR0026_003_SSb_S3
Sample 3	Anaerotruncus	Bacteria	99	10.874	15084	1656.8	RR0026_003_SSb_S3
Sample 3	Anaerovibrio	Bacteria	163	17.9036	895	98.305	RR0026_003_SSb_S3
Sample 3	Barnesiella	Bacteria	1722	189.141	6513	715.375	RR0026_003_SSb_S3
Sample 3	Blastocystis	Eukaryota	230	25.2628	376	41.2991	RR0026_003_SSb_S3
Sample 3	Bordetella	Bacteria	119	13.0707	106	11.6428	RR0026_003_SSb_S3
Sample 3	Brevibacillus	Bacteria	233	25.5923	372	40.8597	RR0026_003_SSb_S3
Sample 3	Butyrivibrio	Bacteria	263	28.8874	222	24.384	RR0026_003_SSb_S3
Sample 3	Candidatus Methanomethylophilus	Archaea	5054	555.121	271	29.7661	RR0026_003_SSb_S3
Sample 3	Candidatus Phytoplasma	Bacteria	1343	147.512	378	41.5188	RR0026_003_SSb_S3
Sample 3	Chlamydia	Bacteria	3563	391.353	24820	2726.18	RR0026_003_SSb_S3
Sample 3	Collinsella	Bacteria	2186	240.106	8101	889.798	RR0026_003_SSb_S3
Sample 3	Coprococcus	Bacteria	1984	217.919	1904	209.132	RR0026_003_SSb_S3
Sample 3	Deinococcus	Bacteria	542	59.5322	1727	189.69	RR0026_003_SSb_S3
Sample 3	Desulfovibrio	Bacteria	2069	227.255	144	15.8167	RR0026_003_SSb_S3
Sample 3	Dialister	Bacteria	10142	1113.98	127	13.9494	RR0026_003_SSb_S3
Sample 3	Entamoeba	Eukaryota	1056	115.989	580	63.7061	RR0026_003_SSb_S3
Sample 3	Enterovirus	Viruses	1562	171.567	1817	199.576	RR0026_003_SSb_S3
Sample 3	Erysipelatoclostridium	Bacteria	1416	155.531	1946	213.745	RR0026_003_SSb_S3
Sample 3	Erysipelothrix	Bacteria	5603	615.422	453	49.7566	RR0026_003_SSb_S3
Sample 3	Exiguobacterium	Bacteria	126	13.8396	333	36.5761	RR0026_003_SSb_S3
Sample 3	Finegoldia	Bacteria	104	11.4232	203	22.2971	RR0026_003_SSb_S3
Sample 3	Flavonifractor	Bacteria	13253	1455.68	824	90.5065	RR0026_003_SSb_S3
Sample 3	Geobacillus	Bacteria	9824	1079.05	5165	567.313	RR0026_003_SSb_S3
Sample 3	Herbinix	Bacteria	544	59.7519	199	21.8578	RR0026_003_SSb_S3
Sample 3	Hungateiclostridium	Bacteria	5952	653.756	5887	646.616	RR0026_003_SSb_S3
Sample 3	Husavirus	Viruses	1183	129.938	872	95.7788	RR0026_003_SSb_S3
Sample 3	Hydrogenophaga	Bacteria	369	40.5302	968	106.323	RR0026_003_SSb_S3
Sample 3	Legionella	Bacteria	126	13.8396	660	72.4931	RR0026_003_SSb_S3
Sample 3	Leishmania	Eukaryota	169	18.5626	95	10.4346	RR0026_003_SSb_S3
Sample 3	Leptotrichia	Bacteria	224	24.6037	12882	1414.93	RR0026_003_SSb_S3
Sample 3	Listeria	Bacteria	209	22.9562	4374	480.432	RR0026_003_SSb_S3
Sample 3	Lysinibacillus	Bacteria	167	18.3429	514	56.4567	RR0026_003_SSb_S3
Sample 3	Mamastrovirus	Viruses	86153	9462.88	86983	9554.04	RR0026_003_SSb_S3
Sample 3	Megamonas	Bacteria	1859	204.189	1944	213.525	RR0026_003_SSb_S3
Sample 3	Megasphaera	Bacteria	1580	173.544	168	18.4528	RR0026_003_SSb_S3
Sample 3	Mesoplasma	Bacteria	280	30.7547	591	64.9143	RR0026_003_SSb_S3
Sample 3	Muribaculum	Bacteria	24555	2697.07	5217	573.025	RR0026_003_SSb_S3
Sample 3	Mycoplasma	Bacteria	10217	1122.22	441	48.4386	RR0026_003_SSb_S3
Sample 3	Oscillibacter	Bacteria	43333	4759.61	624	68.5389	RR0026_003_SSb_S3
Sample 3	Parageobacillus	Bacteria	150	16.4757	274	30.0956	RR0026_003_SSb_S3
Sample 3	Parvimonas	Bacteria	290	31.853	92	10.1051	RR0026_003_SSb_S3
Sample 3	Phascolarctobacterium	Bacteria	5620	617.29	1867	205.068	RR0026_003_SSb_S3
Sample 3	Picobirnavirus	Viruses	14211	1560.91	52689	5787.26	RR0026_003_SSb_S3
Sample 3	Posavirus	Viruses	2388	262.293	2727	299.528	RR0026_003_SSb_S3
Sample 3	Romboutsia	Bacteria	10851	1191.85	187	20.5397	RR0026_003_SSb_S3
Sample 3	Roseburia	Bacteria	16951	1861.86	820	90.0672	RR0026_003_SSb_S3
Sample 3	Rotavirus	Viruses	2178	239.227	2325	255.373	RR0026_003_SSb_S3
Sample 3	Ruminiclostridium	Bacteria	739	81.1703	390	42.8368	RR0026_003_SSb_S3
Sample 3	Saccharomyces	Eukaryota	222	24.384	251	27.5694	RR0026_003_SSb_S3
Sample 3	Sapelovirus	Viruses	687	75.4587	867	95.2296	RR0026_003_SSb_S3
Sample 3	Sapovirus	Viruses	293	32.1825	435	47.7795	RR0026_003_SSb_S3
Sample 3	Spiroplasma	Bacteria	19134	2101.64	118	12.9609	RR0026_003_SSb_S3
Sample 3	Tannerella	Bacteria	434	47.6697	1447	158.936	RR0026_003_SSb_S3
Sample 3	Tepidiphilus	Bacteria	132	14.4986	130	14.2789	RR0026_003_SSb_S3
Sample 3	Terrisporobacter	Bacteria	1722	189.141	1054	115.769	RR0026_003_SSb_S3
Sample 3	Teschovirus	Viruses	3054	335.445	3178	349.065	RR0026_003_SSb_S3
Sample 3	Torovirus	Viruses	102885	11300.7	105081	11541.9	RR0026_003_SSb_S3
Sample 3	Treponema	Bacteria	40896	4491.94	3387	372.021	RR0026_003_SSb_S3
Sample 3	Veillonella	Bacteria	290	31.853	1420	155.97	RR0026_003_SSb_S3
Sample 3	Virgibacillus	Bacteria	253	27.789	4110	451.434	RR0026_003_SSb_S3
Sample 3	Zea	Eukaryota	210	23.066	861	94.5705	RR0026_003_SSb_S3
Sample 4	Acetobacter	Bacteria	1048	175.466	560	93.7607	RR0026_004_SSb_S4
Sample 4	Acutalibacter	Bacteria	1365	228.542	253	42.3597	RR0026_004_SSb_S4
Sample 4	Alcanivorax	Bacteria	85	14.2315	6376	1067.53	RR0026_004_SSb_S4
Sample 4	Alistipes	Bacteria	9210	1542.03	100	16.743	RR0026_004_SSb_S4
Sample 4	Anaerotignum	Bacteria	378	63.2885	178	29.8025	RR0026_004_SSb_S4
Sample 4	Anaerotruncus	Bacteria	102	17.0778	23324	3905.13	RR0026_004_SSb_S4
Sample 4	Arachis	Eukaryota	2918	488.56	321	53.745	RR0026_004_SSb_S4
Sample 4	Auxenochlorella	Eukaryota	61	10.2132	108	18.0824	RR0026_004_SSb_S4
Sample 4	Barnesiella	Bacteria	1933	323.642	20708	3467.14	RR0026_004_SSb_S4
Sample 4	Batrachochytrium	Eukaryota	107	17.915	146	24.4448	RR0026_004_SSb_S4
Sample 4	Blastocystis	Eukaryota	747	125.07	2798	468.469	RR0026_004_SSb_S4
Sample 4	Bordetella	Bacteria	1661	278.101	573	95.9373	RR0026_004_SSb_S4
Sample 4	Borreliella	Bacteria	70	11.7201	161	26.9562	RR0026_004_SSb_S4
Sample 4	Brevibacillus	Bacteria	1462	244.782	311	52.0707	RR0026_004_SSb_S4
Sample 4	Butyrivibrio	Bacteria	410	68.6462	365	61.1119	RR0026_004_SSb_S4
Sample 4	Calditerrivibrio	Bacteria	66	11.0504	809	135.451	RR0026_004_SSb_S4
Sample 4	Candidatus Phytoplasma	Bacteria	286	47.8849	159	26.6213	RR0026_004_SSb_S4
Sample 4	Capsicum	Eukaryota	218	36.4997	141	23.6076	RR0026_004_SSb_S4
Sample 4	Carboxydocella	Bacteria	132	22.1007	128	21.431	RR0026_004_SSb_S4
Sample 4	Carboxydothermus	Bacteria	150	25.1145	239	40.0157	RR0026_004_SSb_S4
Sample 4	Chlamydia	Bacteria	623	104.309	3522	589.688	RR0026_004_SSb_S4
Sample 4	Chlamydomonas	Eukaryota	3262	546.156	79	13.227	RR0026_004_SSb_S4
Sample 4	Chromobacterium	Bacteria	264	44.2015	510	85.3892	RR0026_004_SSb_S4
Sample 4	Collinsella	Bacteria	163	27.2911	4091	684.955	RR0026_004_SSb_S4
Sample 4	Coprococcus	Bacteria	6010	1006.25	1709	286.138	RR0026_004_SSb_S4
Sample 4	Deinococcus	Bacteria	712	119.21	861	144.157	RR0026_004_SSb_S4
Sample 4	Desulfovibrio	Bacteria	485	81.2035	399	66.8045	RR0026_004_SSb_S4
Sample 4	Dialister	Bacteria	775	129.758	92	15.4035	RR0026_004_SSb_S4
Sample 4	Eggerthella	Bacteria	544	91.0818	566	94.7653	RR0026_004_SSb_S4
Sample 4	Entamoeba	Eukaryota	1389	232.56	1181	197.735	RR0026_004_SSb_S4
Sample 4	Enterovirus	Viruses	347	58.0982	471	78.8595	RR0026_004_SSb_S4
Sample 4	Erysipelatoclostridium	Bacteria	230	38.5089	4897	819.904	RR0026_004_SSb_S4
Sample 4	Erysipelothrix	Bacteria	2857	478.347	209	34.9928	RR0026_004_SSb_S4
Sample 4	Exiguobacterium	Bacteria	459	76.8503	207	34.658	RR0026_004_SSb_S4
Sample 4	Fibrobacter	Bacteria	168	28.1282	804	134.614	RR0026_004_SSb_S4
Sample 4	Finegoldia	Bacteria	96	16.0733	123	20.5939	RR0026_004_SSb_S4
Sample 4	Fischerella	Bacteria	70	11.7201	67	11.2178	RR0026_004_SSb_S4
Sample 4	Flavonifractor	Bacteria	20641	3455.92	1439	240.932	RR0026_004_SSb_S4
Sample 4	Geitlerinema	Bacteria	126	21.0962	540	90.4121	RR0026_004_SSb_S4
Sample 4	Geobacillus	Bacteria	889	148.845	5125	858.078	RR0026_004_SSb_S4
Sample 4	Glaesserella	Bacteria	117	19.5893	320	53.5776	RR0026_004_SSb_S4
Sample 4	Halobacillus	Bacteria	107	17.915	9109	1525.12	RR0026_004_SSb_S4
Sample 4	Heliobacterium	Bacteria	166	27.7934	4745	794.455	RR0026_004_SSb_S4
Sample 4	Herbinix	Bacteria	637	106.653	78	13.0595	RR0026_004_SSb_S4
Sample 4	Heterostelium	Eukaryota	90	15.0687	97	16.2407	RR0026_004_SSb_S4
Sample 4	Hungateiclostridium	Bacteria	2179	364.83	9189	1538.51	RR0026_004_SSb_S4
Sample 4	Legionella	Bacteria	699	117.033	1660	277.934	RR0026_004_SSb_S4
Sample 4	Leptotrichia	Bacteria	123	20.5939	12177	2038.79	RR0026_004_SSb_S4
Sample 4	Listeria	Bacteria	471	78.8595	1468	245.787	RR0026_004_SSb_S4
Sample 4	Lupinus	Eukaryota	3371	564.406	167	27.9608	RR0026_004_SSb_S4
Sample 4	Lysinibacillus	Bacteria	198	33.1511	106	17.7476	RR0026_004_SSb_S4
Sample 4	Mamastrovirus	Viruses	2570	430.295	11556	1934.82	RR0026_004_SSb_S4
Sample 4	Mastigamoeba	Eukaryota	202	33.8208	413	69.1485	RR0026_004_SSb_S4
Sample 4	Mesoplasma	Bacteria	92	15.4035	6219	1041.25	RR0026_004_SSb_S4
Sample 4	Methanobacterium	Archaea	65	10.8829	79	13.227	RR0026_004_SSb_S4
Sample 4	Morus	Eukaryota	82	13.7293	512	85.7241	RR0026_004_SSb_S4
Sample 4	Mucilaginibacter	Bacteria	2100	351.603	203	33.9883	RR0026_004_SSb_S4
Sample 4	Muribaculum	Bacteria	16682	2793.06	287	48.0524	RR0026_004_SSb_S4
Sample 4	Mycoplasma	Bacteria	2642	442.35	986	165.086	RR0026_004_SSb_S4
Sample 4	Neodiprion	Eukaryota	134	22.4356	116	19.4219	RR0026_004_SSb_S4
Sample 4	Oceanobacillus	Bacteria	248	41.5226	624	104.476	RR0026_004_SSb_S4
Sample 4	Odoribacter	Bacteria	86	14.399	9734	1629.76	RR0026_004_SSb_S4
Sample 4	Oscillibacter	Bacteria	49701	8321.43	718	120.215	RR0026_004_SSb_S4
Sample 4	Parachlamydia	Bacteria	828	138.632	77	12.8921	RR0026_004_SSb_S4
Sample 4	Paraprevotella	Bacteria	132	22.1007	32846	5499.4	RR0026_004_SSb_S4
Sample 4	Parvimonas	Bacteria	891	149.18	582	97.4442	RR0026_004_SSb_S4
Sample 4	Pasivirus	Viruses	15703	2629.15	16217	2715.21	RR0026_004_SSb_S4
Sample 4	Peptoclostridium	Bacteria	545	91.2493	1183	198.07	RR0026_004_SSb_S4
Sample 4	Phascolarctobacterium	Bacteria	16289	2727.26	20211	3383.92	RR0026_004_SSb_S4
Sample 4	Photobacterium	Bacteria	120	20.0916	104	17.4127	RR0026_004_SSb_S4
Sample 4	Photorhabdus	Bacteria	80	13.3944	1367	228.877	RR0026_004_SSb_S4
Sample 4	Picobirnavirus	Viruses	43961	7360.38	188972	31639.6	RR0026_004_SSb_S4
Sample 4	Posavirus	Viruses	10856	1817.62	11454	1917.74	RR0026_004_SSb_S4
Sample 4	Providencia	Bacteria	300	50.2289	2551	427.114	RR0026_004_SSb_S4
Sample 4	Pseudogulbenkiania	Bacteria	258	43.1969	1507	252.317	RR0026_004_SSb_S4
Sample 4	Puccinia	Eukaryota	66	11.0504	908	152.026	RR0026_004_SSb_S4
Sample 4	Pusillimonas	Bacteria	107	17.915	164	27.4585	RR0026_004_SSb_S4
Sample 4	Pyrus	Eukaryota	90	15.0687	330	55.2518	RR0026_004_SSb_S4
Sample 4	Rhizophagus	Eukaryota	141	23.6076	5088	851.883	RR0026_004_SSb_S4
Sample 4	Romboutsia	Bacteria	3112	521.042	170	28.4631	RR0026_004_SSb_S4
Sample 4	Roseburia	Bacteria	10694	1790.49	4717	789.767	RR0026_004_SSb_S4
Sample 4	Ruminiclostridium	Bacteria	416	69.6508	76	12.7247	RR0026_004_SSb_S4
Sample 4	Sapelovirus	Viruses	319	53.4101	543	90.9144	RR0026_004_SSb_S4
Sample 4	Serratia	Bacteria	1482	248.131	88	14.7338	RR0026_004_SSb_S4
Sample 4	Slackia	Bacteria	134	22.4356	76	12.7247	RR0026_004_SSb_S4
Sample 4	Spiroplasma	Bacteria	7210	1207.17	285	47.7175	RR0026_004_SSb_S4
Sample 4	Tannerella	Bacteria	1726	288.984	3382	566.248	RR0026_004_SSb_S4
Sample 4	Teschovirus	Viruses	3495	585.167	3745	627.025	RR0026_004_SSb_S4
Sample 4	Thermococcus	Archaea	574	96.1047	10578	1771.07	RR0026_004_SSb_S4
Sample 4	Thiomonas	Bacteria	192	32.1465	441	73.8366	RR0026_004_SSb_S4
Sample 4	Treponema	Bacteria	32365	5418.87	8001	1339.61	RR0026_004_SSb_S4
Sample 4	Trichoplax	Eukaryota	227	38.0066	579	96.9419	RR0026_004_SSb_S4
Sample 4	Veillonella	Bacteria	887	148.51	2696	451.391	RR0026_004_SSb_S4
Sample 4	Virgibacillus	Bacteria	251	42.0249	2262	378.726	RR0026_004_SSb_S4
Sample 4	Zea	Eukaryota	530	88.7378	475	79.5292	RR0026_004_SSb_S4
Sample 5	Acetobacter	Bacteria	104	17.1247	135	22.2292	RR0026_005_SSb_S5
Sample 5	Alistipes	Bacteria	11774	1938.71	4219	694.703	RR0026_005_SSb_S5
Sample 5	Anaerotignum	Bacteria	825	135.845	94	15.4781	RR0026_005_SSb_S5
Sample 5	Aneurinibacillus	Bacteria	167	27.4983	103	16.96	RR0026_005_SSb_S5
Sample 5	Arachis	Eukaryota	926	152.476	143	23.5465	RR0026_005_SSb_S5
Sample 5	Barnesiella	Bacteria	12816	2110.29	30035	4945.58	RR0026_005_SSb_S5
Sample 5	Blastocystis	Eukaryota	431	70.9687	2352	387.281	RR0026_005_SSb_S5
Sample 5	Blattabacterium	Bacteria	183	30.1329	96	15.8074	RR0026_005_SSb_S5
Sample 5	Bordetella	Bacteria	425	69.9807	375	61.7477	RR0026_005_SSb_S5
Sample 5	Butyrivibrio	Bacteria	449	73.9326	209	34.414	RR0026_005_SSb_S5
Sample 5	Caenorhabditis	Eukaryota	981	161.532	77	12.6789	RR0026_005_SSb_S5
Sample 5	Candidatus Phytoplasma	Bacteria	296	48.7395	408	67.1815	RR0026_005_SSb_S5
Sample 5	Capsicum	Eukaryota	222	36.5546	353	58.1251	RR0026_005_SSb_S5
Sample 5	Carboxydocella	Bacteria	84	13.8315	166	27.3336	RR0026_005_SSb_S5
Sample 5	Carboxydothermus	Bacteria	567	93.3625	89	14.6548	RR0026_005_SSb_S5
Sample 5	Chlamydia	Bacteria	1635	269.22	5218	859.198	RR0026_005_SSb_S5
Sample 5	Coprococcus	Bacteria	1632	268.726	8407	1384.3	RR0026_005_SSb_S5
Sample 5	Coraliomargarita	Bacteria	2288	376.743	281	46.2696	RR0026_005_SSb_S5
Sample 5	Corchorus	Eukaryota	325	53.5147	303	49.8921	RR0026_005_SSb_S5
Sample 5	Deinococcus	Bacteria	184	30.2975	160	26.3457	RR0026_005_SSb_S5
Sample 5	Desulfovibrio	Bacteria	615	101.266	98	16.1367	RR0026_005_SSb_S5
Sample 5	Dialister	Bacteria	212	34.908	118	19.4299	RR0026_005_SSb_S5
Sample 5	Enterovirus	Viruses	3001	494.146	3339	549.801	RR0026_005_SSb_S5
Sample 5	Erysipelatoclostridium	Bacteria	302	49.7275	3451	568.243	RR0026_005_SSb_S5
Sample 5	Erysipelothrix	Bacteria	2274	374.438	194	31.9441	RR0026_005_SSb_S5
Sample 5	Exiguobacterium	Bacteria	87	14.3255	181	29.8036	RR0026_005_SSb_S5
Sample 5	Finegoldia	Bacteria	88	14.4901	147	24.2051	RR0026_005_SSb_S5
Sample 5	Flammeovirga	Bacteria	75	12.3495	130	21.4059	RR0026_005_SSb_S5
Sample 5	Flavonifractor	Bacteria	28002	4610.82	998	164.331	RR0026_005_SSb_S5
Sample 5	Geobacillus	Bacteria	430	70.804	776	127.777	RR0026_005_SSb_S5
Sample 5	Halanaerobium	Bacteria	365	60.1011	70	11.5262	RR0026_005_SSb_S5
Sample 5	Halobacillus	Bacteria	187	30.7915	3684	606.609	RR0026_005_SSb_S5
Sample 5	Heliobacterium	Bacteria	1493	245.838	8331	1371.79	RR0026_005_SSb_S5
Sample 5	Herbinix	Bacteria	1065	175.363	314	51.7034	RR0026_005_SSb_S5
Sample 5	Hungateiclostridium	Bacteria	9224	1518.83	18903	3112.58	RR0026_005_SSb_S5
Sample 5	Legionella	Bacteria	292	48.0809	329	54.1733	RR0026_005_SSb_S5
Sample 5	Leptotrichia	Bacteria	189	31.1208	10193	1678.38	RR0026_005_SSb_S5
Sample 5	Listeria	Bacteria	96	15.8074	3954	651.068	RR0026_005_SSb_S5
Sample 5	Lysinibacillus	Bacteria	202	33.2614	94	15.4781	RR0026_005_SSb_S5
Sample 5	Mamastrovirus	Viruses	13007	2141.74	13282	2187.02	RR0026_005_SSb_S5
Sample 5	Megamonas	Bacteria	1381	227.396	4026	662.923	RR0026_005_SSb_S5
Sample 5	Mesoplasma	Bacteria	200	32.9321	1033	170.094	RR0026_005_SSb_S5
Sample 5	Microcystis	Bacteria	90	14.8194	485	79.8603	RR0026_005_SSb_S5
Sample 5	Mordavella	Bacteria	520	85.6235	124	20.4179	RR0026_005_SSb_S5
Sample 5	Muribaculum	Bacteria	23479	3866.06	1220	200.886	RR0026_005_SSb_S5
Sample 5	Mycoplasma	Bacteria	2108	347.104	445	73.2739	RR0026_005_SSb_S5
Sample 5	Nostoc	Bacteria	685	112.792	63	10.3736	RR0026_005_SSb_S5
Sample 5	Odoribacter	Bacteria	388	63.8883	23053	3795.92	RR0026_005_SSb_S5
Sample 5	Oryza	Eukaryota	1511	248.802	2616	430.752	RR0026_005_SSb_S5
Sample 5	Oscillibacter	Bacteria	49129	8089.61	655	107.853	RR0026_005_SSb_S5
Sample 5	Paracoccus	Bacteria	62	10.2089	5255	865.291	RR0026_005_SSb_S5
Sample 5	Parageobacillus	Bacteria	96	15.8074	412	67.8401	RR0026_005_SSb_S5
Sample 5	Paraprevotella	Bacteria	925	152.311	23626	3890.27	RR0026_005_SSb_S5
Sample 5	Parvimonas	Bacteria	1656	272.678	233	38.3659	RR0026_005_SSb_S5
Sample 5	Pasivirus	Viruses	27217	4481.56	27604	4545.29	RR0026_005_SSb_S5
Sample 5	Peptoclostridium	Bacteria	2579	424.659	951	156.592	RR0026_005_SSb_S5
Sample 5	Phascolarctobacterium	Bacteria	5947	979.236	9014	1484.25	RR0026_005_SSb_S5
Sample 5	Phytophthora	Eukaryota	422	69.4867	105	17.2893	RR0026_005_SSb_S5
Sample 5	Picobirnavirus	Viruses	23413	3855.2	124468	20495	RR0026_005_SSb_S5
Sample 5	Posavirus	Viruses	41632	6855.15	41818	6885.77	RR0026_005_SSb_S5
Sample 5	Pyramidobacter	Bacteria	2179	358.795	117	19.2653	RR0026_005_SSb_S5
Sample 5	Pyrococcus	Archaea	92	15.1488	778	128.106	RR0026_005_SSb_S5
Sample 5	Rhizophagus	Eukaryota	165	27.169	245	40.3418	RR0026_005_SSb_S5
Sample 5	Roseburia	Bacteria	6337	1043.45	2015	331.791	RR0026_005_SSb_S5
Sample 5	Rotavirus	Viruses	1030	169.6	1804	297.048	RR0026_005_SSb_S5
Sample 5	Ruminiclostridium	Bacteria	311	51.2094	592	97.479	RR0026_005_SSb_S5
Sample 5	Saccharomyces	Eukaryota	695	114.439	119	19.5946	RR0026_005_SSb_S5
Sample 5	Sapovirus	Viruses	79	13.0082	272	44.7876	RR0026_005_SSb_S5
Sample 5	Serpentinomonas	Bacteria	97	15.9721	546	89.9046	RR0026_005_SSb_S5
Sample 5	Serratia	Bacteria	197	32.4381	109	17.948	RR0026_005_SSb_S5
Sample 5	Spiroplasma	Bacteria	4678	770.282	129	21.2412	RR0026_005_SSb_S5
Sample 5	Tannerella	Bacteria	2668	439.314	6467	1064.86	RR0026_005_SSb_S5
Sample 5	Tepidiphilus	Bacteria	81	13.3375	255	41.9884	RR0026_005_SSb_S5
Sample 5	Terrisporobacter	Bacteria	85	13.9961	253	41.6591	RR0026_005_SSb_S5
Sample 5	Teschovirus	Viruses	1444	237.77	1589	261.646	RR0026_005_SSb_S5
Sample 5	Thermococcus	Archaea	72	11.8556	12726	2095.47	RR0026_005_SSb_S5
Sample 5	Torovirus	Viruses	420	69.1574	590	97.1497	RR0026_005_SSb_S5
Sample 5	Treponema	Bacteria	20771	3420.16	2546	419.226	RR0026_005_SSb_S5
Sample 5	Trichomonas	Eukaryota	905	149.018	310	51.0448	RR0026_005_SSb_S5
Sample 5	Veillonella	Bacteria	811	133.54	1504	247.649	RR0026_005_SSb_S5
Sample 5	Vigna	Eukaryota	1166	191.994	93	15.3134	RR0026_005_SSb_S5
Sample 5	Virgibacillus	Bacteria	297	48.9042	2366	389.587	RR0026_005_SSb_S5
Sample 5	Zea	Eukaryota	175	28.8156	199	32.7674	RR0026_005_SSb_S5
Sample 5	Zymoseptoria	Eukaryota	182	29.9682	66	10.8676	RR0026_005_SSb_S5
Sample 6	Akkermansia	Bacteria	1881	316.511	112	18.8459	RR0026_006_SSb_S6
Sample 6	Alistipes	Bacteria	5115	860.688	1619	272.425	RR0026_006_SSb_S6
Sample 6	Anaerotignum	Bacteria	555	93.3884	126	21.2017	RR0026_006_SSb_S6
Sample 6	Aneurinibacillus	Bacteria	251	42.2351	63	10.6008	RR0026_006_SSb_S6
Sample 6	Arachis	Eukaryota	433	72.8598	104	17.4998	RR0026_006_SSb_S6
Sample 6	Barnesiella	Bacteria	3520	592.301	16063	2702.88	RR0026_006_SSb_S6
Sample 6	Blastocystis	Eukaryota	1413	237.762	2641	444.394	RR0026_006_SSb_S6
Sample 6	Brachypodium	Eukaryota	70	11.7787	249	41.8986	RR0026_006_SSb_S6
Sample 6	Brevibacillus	Bacteria	256	43.0764	710	119.47	RR0026_006_SSb_S6
Sample 6	Butyrivibrio	Bacteria	329	55.36	69	11.6105	RR0026_006_SSb_S6
Sample 6	Candidatus Phytoplasma	Bacteria	234	39.3746	120	20.1921	RR0026_006_SSb_S6
Sample 6	Capsicum	Eukaryota	89	14.9758	539	90.6961	RR0026_006_SSb_S6
Sample 6	Carboxydocella	Bacteria	80	13.4614	171	28.7737	RR0026_006_SSb_S6
Sample 6	Chlamydia	Bacteria	991	166.753	4543	764.439	RR0026_006_SSb_S6
Sample 6	Collinsella	Bacteria	98	16.4902	13893	2337.74	RR0026_006_SSb_S6
Sample 6	Coprococcus	Bacteria	3633	611.315	3158	531.388	RR0026_006_SSb_S6
Sample 6	Cucurbita	Eukaryota	167	28.1007	673	113.244	RR0026_006_SSb_S6
Sample 6	Deinococcus	Bacteria	240	40.3842	1088	183.075	RR0026_006_SSb_S6
Sample 6	Desulfovibrio	Bacteria	2804	471.822	237	39.8794	RR0026_006_SSb_S6
Sample 6	Dyadobacter	Bacteria	134	22.5478	89	14.9758	RR0026_006_SSb_S6
Sample 6	Enterovirus	Viruses	92	15.4806	170	28.6055	RR0026_006_SSb_S6
Sample 6	Erysipelatoclostridium	Bacteria	382	64.2781	5163	868.764	RR0026_006_SSb_S6
Sample 6	Erysipelothrix	Bacteria	1625	273.434	384	64.6147	RR0026_006_SSb_S6
Sample 6	Exiguobacterium	Bacteria	145	24.3988	193	32.4756	RR0026_006_SSb_S6
Sample 6	Fibrobacter	Bacteria	63	10.6008	76	12.7883	RR0026_006_SSb_S6
Sample 6	Finegoldia	Bacteria	98	16.4902	77	12.9566	RR0026_006_SSb_S6
Sample 6	Flammeovirga	Bacteria	66	11.1057	423	71.1771	RR0026_006_SSb_S6
Sample 6	Flavonifractor	Bacteria	7862	1322.92	450	75.7203	RR0026_006_SSb_S6
Sample 6	Geobacillus	Bacteria	149	25.0718	1405	236.416	RR0026_006_SSb_S6
Sample 6	Glaesserella	Bacteria	63	10.6008	137	23.0526	RR0026_006_SSb_S6
Sample 6	Halobacillus	Bacteria	259	43.5812	8878	1493.88	RR0026_006_SSb_S6
Sample 6	Heliobacterium	Bacteria	153	25.7449	1016	170.96	RR0026_006_SSb_S6
Sample 6	Herbinix	Bacteria	778	130.912	71	11.947	RR0026_006_SSb_S6
Sample 6	Hungateiclostridium	Bacteria	25177	4236.47	10223	1720.2	RR0026_006_SSb_S6
Sample 6	Legionella	Bacteria	110	18.5094	2543	427.904	RR0026_006_SSb_S6
Sample 6	Leptotrichia	Bacteria	98	16.4902	24906	4190.87	RR0026_006_SSb_S6
Sample 6	Listeria	Bacteria	135	22.7161	2451	412.423	RR0026_006_SSb_S6
Sample 6	Lysinibacillus	Bacteria	156	26.2497	100	16.8267	RR0026_006_SSb_S6
Sample 6	Mamastrovirus	Viruses	3451	580.691	4120	693.261	RR0026_006_SSb_S6
Sample 6	Mesoplasma	Bacteria	115	19.3508	742	124.854	RR0026_006_SSb_S6
Sample 6	Muribaculum	Bacteria	43373	7298.26	10696	1799.79	RR0026_006_SSb_S6
Sample 6	Mycoplasma	Bacteria	2456	413.265	233	39.2063	RR0026_006_SSb_S6
Sample 6	Niabella	Bacteria	392	65.9608	78	13.1249	RR0026_006_SSb_S6
Sample 6	Odoribacter	Bacteria	636	107.018	1083	182.234	RR0026_006_SSb_S6
Sample 6	Oscillibacter	Bacteria	94989	15983.5	119	20.0238	RR0026_006_SSb_S6
Sample 6	Paludibacter	Bacteria	26047	4382.86	256	43.0764	RR0026_006_SSb_S6
Sample 6	Paraprevotella	Bacteria	62	10.4326	39219	6599.28	RR0026_006_SSb_S6
Sample 6	Parvimonas	Bacteria	565	95.071	483	81.2731	RR0026_006_SSb_S6
Sample 6	Pasivirus	Viruses	935	157.33	1170	196.873	RR0026_006_SSb_S6
Sample 6	Peptoclostridium	Bacteria	763	128.388	236	39.7111	RR0026_006_SSb_S6
Sample 6	Phascolarctobacterium	Bacteria	10887	1831.93	9422	1585.41	RR0026_006_SSb_S6
Sample 6	Picobirnavirus	Viruses	5069	852.947	43846	7377.85	RR0026_006_SSb_S6
Sample 6	Pontibacter	Bacteria	417	70.1675	145	24.3988	RR0026_006_SSb_S6
Sample 6	Posavirus	Viruses	511	85.9846	737	124.013	RR0026_006_SSb_S6
Sample 6	Pseudoalteromonas	Bacteria	328	55.1917	1511	254.252	RR0026_006_SSb_S6
Sample 6	Roseburia	Bacteria	9933	1671.4	370	62.2589	RR0026_006_SSb_S6
Sample 6	Rotavirus	Viruses	827	139.157	1098	184.758	RR0026_006_SSb_S6
Sample 6	Ruminiclostridium	Bacteria	499	83.9654	1694	285.045	RR0026_006_SSb_S6
Sample 6	Saccharomyces	Eukaryota	272	45.7687	671	112.907	RR0026_006_SSb_S6
Sample 6	Sapelovirus	Viruses	76	12.7883	86	14.471	RR0026_006_SSb_S6
Sample 6	Sinorhizobium	Bacteria	125	21.0334	598	100.624	RR0026_006_SSb_S6
Sample 6	Spiroplasma	Bacteria	9873	1661.3	91	15.3123	RR0026_006_SSb_S6
Sample 6	Sporosarcina	Bacteria	100	16.8267	69	11.6105	RR0026_006_SSb_S6
Sample 6	Syntrophomonas	Bacteria	71	11.947	578	97.2585	RR0026_006_SSb_S6
Sample 6	Tannerella	Bacteria	4419	743.573	4023	676.94	RR0026_006_SSb_S6
Sample 6	Terrisporobacter	Bacteria	405	68.1483	539	90.6961	RR0026_006_SSb_S6
Sample 6	Teschovirus	Viruses	110	18.5094	213	35.8409	RR0026_006_SSb_S6
Sample 6	Thermoanaerobacterium	Bacteria	176	29.6151	460	77.403	RR0026_006_SSb_S6
Sample 6	Thermococcus	Archaea	124	20.8651	23412	3939.48	RR0026_006_SSb_S6
Sample 6	Treponema	Bacteria	61040	10271	939	158.003	RR0026_006_SSb_S6
Sample 6	Veillonella	Bacteria	191	32.1391	610	102.643	RR0026_006_SSb_S6
Sample 6	Virgibacillus	Bacteria	5685	956.6	1143	192.33	RR0026_006_SSb_S6
Sample 6	Zea	Eukaryota	187	31.466	762	128.22	RR0026_006_SSb_S6
Sample 7	Acetivibrio	Bacteria	45	10.0056	109	24.2358	RR0026_007_SSb_S7
Sample 7	Acetobacter	Bacteria	87	19.3442	249	55.3644	RR0026_007_SSb_S7
Sample 7	Acetobacterium	Bacteria	251	55.8091	50	11.1173	RR0026_007_SSb_S7
Sample 7	Acromyrmex	Eukaryota	63	14.0078	63	14.0078	RR0026_007_SSb_S7
Sample 7	Acytostelium	Eukaryota	58	12.8961	70	15.5643	RR0026_007_SSb_S7
Sample 7	Albugo	Eukaryota	74	16.4537	264	58.6996	RR0026_007_SSb_S7
Sample 7	Alcanivorax	Bacteria	53	11.7844	217	48.2493	RR0026_007_SSb_S7
Sample 7	Alicyclobacillus	Bacteria	2736	608.341	54	12.0067	RR0026_007_SSb_S7
Sample 7	Alistipes	Bacteria	4188	931.189	219	48.694	RR0026_007_SSb_S7
Sample 7	Amphimedon	Eukaryota	65	14.4525	772	171.652	RR0026_007_SSb_S7
Sample 7	Anaerotignum	Bacteria	738	164.092	262	58.2549	RR0026_007_SSb_S7
Sample 7	Anaerotruncus	Bacteria	81	18.0101	32880	7310.76	RR0026_007_SSb_S7
Sample 7	Aneurinibacillus	Bacteria	182	40.4671	82	18.2324	RR0026_007_SSb_S7
Sample 7	Anopheles	Eukaryota	83	18.4548	48	10.6727	RR0026_007_SSb_S7
Sample 7	Aphanomyces	Eukaryota	386	85.8259	826	183.658	RR0026_007_SSb_S7
Sample 7	Arabidopsis	Eukaryota	1620	360.202	255	56.6984	RR0026_007_SSb_S7
Sample 7	Arachis	Eukaryota	718	159.645	922	205.004	RR0026_007_SSb_S7
Sample 7	Babesia	Eukaryota	216	48.0269	52	11.562	RR0026_007_SSb_S7
Sample 7	Barnesiella	Bacteria	4126	917.403	8745	1944.42	RR0026_007_SSb_S7
Sample 7	Biomphalaria	Eukaryota	231	51.3621	51	11.3397	RR0026_007_SSb_S7
Sample 7	Blastocystis	Eukaryota	374	83.1577	543	120.734	RR0026_007_SSb_S7
Sample 7	Blastomyces	Eukaryota	57	12.6738	81	18.0101	RR0026_007_SSb_S7
Sample 7	Bordetella	Bacteria	288	64.0359	175	38.9107	RR0026_007_SSb_S7
Sample 7	Brachypodium	Eukaryota	138	30.6839	53	11.7844	RR0026_007_SSb_S7
Sample 7	Brevibacillus	Bacteria	791	175.876	1051	233.687	RR0026_007_SSb_S7
Sample 7	Butyrivibrio	Bacteria	388	86.2706	253	56.2537	RR0026_007_SSb_S7
Sample 7	Caenorhabditis	Eukaryota	1464	325.516	70	15.5643	RR0026_007_SSb_S7
Sample 7	Calditerrivibrio	Bacteria	1213	269.707	688	152.975	RR0026_007_SSb_S7
Sample 7	Candidatus Pelagibacter	Bacteria	85	18.8995	48	10.6727	RR0026_007_SSb_S7
Sample 7	Candidatus Phytoplasma	Bacteria	541	120.29	2442	542.971	RR0026_007_SSb_S7
Sample 7	Capsicum	Eukaryota	215	47.8046	742	164.981	RR0026_007_SSb_S7
Sample 7	Carboxydocella	Bacteria	48	10.6727	350	77.8214	RR0026_007_SSb_S7
Sample 7	Carboxydothermus	Bacteria	298	66.2594	557	123.847	RR0026_007_SSb_S7
Sample 7	Cavenderia	Eukaryota	89	19.7889	51	11.3397	RR0026_007_SSb_S7
Sample 7	Centruroides	Eukaryota	289	64.2582	45	10.0056	RR0026_007_SSb_S7
Sample 7	Chlamydia	Bacteria	98	21.79	3404	756.869	RR0026_007_SSb_S7
Sample 7	Cimex	Eukaryota	117	26.0146	57	12.6738	RR0026_007_SSb_S7
Sample 7	Clavispora	Eukaryota	114	25.3475	62	13.7855	RR0026_007_SSb_S7
Sample 7	Copidosoma	Eukaryota	98	21.79	213	47.3599	RR0026_007_SSb_S7
Sample 7	Coprococcus	Bacteria	2400	533.632	5316	1182	RR0026_007_SSb_S7
Sample 7	Crassostrea	Eukaryota	600	133.408	163	36.2425	RR0026_007_SSb_S7
Sample 7	Cryptococcus	Eukaryota	446	99.1667	55	12.2291	RR0026_007_SSb_S7
Sample 7	Cryptosporidium	Eukaryota	103	22.9017	79	17.5654	RR0026_007_SSb_S7
Sample 7	Deinococcus	Bacteria	193	42.9129	1179	262.147	RR0026_007_SSb_S7
Sample 7	Desulfobacterium	Bacteria	130	28.9051	1421	315.955	RR0026_007_SSb_S7
Sample 7	Desulfovibrio	Bacteria	530	117.844	564	125.404	RR0026_007_SSb_S7
Sample 7	Dialister	Bacteria	140	31.1286	376	83.6024	RR0026_007_SSb_S7
Sample 7	Dictyostelium	Eukaryota	257	57.1431	75	16.676	RR0026_007_SSb_S7
Sample 7	Eimeria	Eukaryota	246	54.6973	48	10.6727	RR0026_007_SSb_S7
Sample 7	Entamoeba	Eukaryota	4380	973.879	738	164.092	RR0026_007_SSb_S7
Sample 7	Enterobacter	Bacteria	324	72.0404	105	23.3464	RR0026_007_SSb_S7
Sample 7	Enterovirus	Viruses	141	31.3509	185	41.1342	RR0026_007_SSb_S7
Sample 7	Entodinium	Eukaryota	53	11.7844	249	55.3644	RR0026_007_SSb_S7
Sample 7	Erysipelatoclostridium	Bacteria	1278	284.159	5830	1296.28	RR0026_007_SSb_S7
Sample 7	Erysipelothrix	Bacteria	1703	378.657	370	82.2683	RR0026_007_SSb_S7
Sample 7	Exiguobacterium	Bacteria	113	25.1252	852	189.44	RR0026_007_SSb_S7
Sample 7	Finegoldia	Bacteria	93	20.6783	436	96.9432	RR0026_007_SSb_S7
Sample 7	Flammeovirga	Bacteria	118	26.2369	568	126.293	RR0026_007_SSb_S7
Sample 7	Flavonifractor	Bacteria	30206	6716.21	2803	623.238	RR0026_007_SSb_S7
Sample 7	Fragaria	Eukaryota	95	21.1229	67	14.8972	RR0026_007_SSb_S7
Sample 7	Gardnerella	Bacteria	156	34.6861	114	25.3475	RR0026_007_SSb_S7
Sample 7	Geobacillus	Bacteria	326	72.4851	2205	490.275	RR0026_007_SSb_S7
Sample 7	Gluconobacter	Bacteria	69	15.3419	267	59.3666	RR0026_007_SSb_S7
Sample 7	Guillardia	Eukaryota	63	14.0078	102	22.6794	RR0026_007_SSb_S7
Sample 7	Helianthus	Eukaryota	330	73.3745	60	13.3408	RR0026_007_SSb_S7
Sample 7	Heliobacterium	Bacteria	64	14.2302	4786	1064.15	RR0026_007_SSb_S7
Sample 7	Herbinix	Bacteria	570	126.738	393	87.3823	RR0026_007_SSb_S7
Sample 7	Heterostelium	Eukaryota	169	37.5766	56	12.4514	RR0026_007_SSb_S7
Sample 7	Hungateiclostridium	Bacteria	2811	625.017	7060	1569.77	RR0026_007_SSb_S7
Sample 7	Hydra	Eukaryota	219	48.694	73	16.2313	RR0026_007_SSb_S7
Sample 7	Ichthyophthirius	Eukaryota	229	50.9174	565	125.626	RR0026_007_SSb_S7
Sample 7	Intestinimonas	Bacteria	50563	11242.5	306	68.0381	RR0026_007_SSb_S7
Sample 7	Isotricha	Eukaryota	56	12.4514	62	13.7855	RR0026_007_SSb_S7
Sample 7	Kluyveromyces	Eukaryota	108	24.0135	51	11.3397	RR0026_007_SSb_S7
Sample 7	Legionella	Bacteria	462	102.724	1598	355.31	RR0026_007_SSb_S7
Sample 7	Leptotrichia	Bacteria	166	36.9096	23130	5142.88	RR0026_007_SSb_S7
Sample 7	Lingula	Eukaryota	216	48.0269	98	21.79	RR0026_007_SSb_S7
Sample 7	Listeria	Bacteria	214	47.5822	2467	548.53	RR0026_007_SSb_S7
Sample 7	Lucilia	Eukaryota	82	18.2324	92	20.4559	RR0026_007_SSb_S7
Sample 7	Lysinibacillus	Bacteria	209	46.4705	269	59.8113	RR0026_007_SSb_S7
Sample 7	Mamastrovirus	Viruses	641	142.524	2123	472.042	RR0026_007_SSb_S7
Sample 7	Megamonas	Bacteria	364	80.9343	393	87.3823	RR0026_007_SSb_S7
Sample 7	Megasphaera	Bacteria	1365	303.503	107	23.7911	RR0026_007_SSb_S7
Sample 7	Melampsora	Eukaryota	58	12.8961	1022	227.238	RR0026_007_SSb_S7
Sample 7	Mesoplasma	Bacteria	273	60.7007	3263	725.518	RR0026_007_SSb_S7
Sample 7	Methanobacterium	Archaea	73	16.2313	59	13.1185	RR0026_007_SSb_S7
Sample 7	Methanocaldococcus	Archaea	160	35.5755	1946	432.687	RR0026_007_SSb_S7
Sample 7	Methanococcus	Archaea	86	19.1218	144	32.0179	RR0026_007_SSb_S7
Sample 7	Microcystis	Bacteria	53	11.7844	385	85.6035	RR0026_007_SSb_S7
Sample 7	Micromonas	Eukaryota	90	20.0112	167	37.1319	RR0026_007_SSb_S7
Sample 7	Muribaculum	Bacteria	36984	8223.28	601	133.63	RR0026_007_SSb_S7
Sample 7	Mycoplasma	Bacteria	4831	1074.16	2628	584.327	RR0026_007_SSb_S7
Sample 7	Naegleria	Eukaryota	350	77.8214	117	26.0146	RR0026_007_SSb_S7
Sample 7	Negativicoccus	Bacteria	578	128.516	49	10.895	RR0026_007_SSb_S7
Sample 7	Nicrophorus	Eukaryota	130	28.9051	57	12.6738	RR0026_007_SSb_S7
Sample 7	Nostoc	Bacteria	619	137.633	249	55.3644	RR0026_007_SSb_S7
Sample 7	Odoribacter	Bacteria	131	29.1274	1765	392.442	RR0026_007_SSb_S7
Sample 7	Orbicella	Eukaryota	211	46.9152	72	16.009	RR0026_007_SSb_S7
Sample 7	Oscillibacter	Bacteria	105202	23391.3	844	187.661	RR0026_007_SSb_S7
Sample 7	Ostreococcus	Eukaryota	78	17.3431	123	27.3487	RR0026_007_SSb_S7
Sample 7	Paludibacter	Bacteria	5035	1119.52	87	19.3442	RR0026_007_SSb_S7
Sample 7	Parageobacillus	Bacteria	179	39.8001	274	60.923	RR0026_007_SSb_S7
Sample 7	Paramecium	Eukaryota	582	129.406	2037	452.921	RR0026_007_SSb_S7
Sample 7	Paraprevotella	Bacteria	154	34.2414	35184	7823.05	RR0026_007_SSb_S7
Sample 7	Parvimonas	Bacteria	204	45.3588	1767	392.887	RR0026_007_SSb_S7
Sample 7	Peptoclostridium	Bacteria	236	52.4738	1938	430.908	RR0026_007_SSb_S7
Sample 7	Phascolarctobacterium	Bacteria	4989	1109.29	4356	968.543	RR0026_007_SSb_S7
Sample 7	Photobacterium	Bacteria	84	18.6771	1636	363.759	RR0026_007_SSb_S7
Sample 7	Physcomitrella	Eukaryota	188	41.8012	162	36.0202	RR0026_007_SSb_S7
Sample 7	Phytophthora	Eukaryota	451	100.278	1426	317.067	RR0026_007_SSb_S7
Sample 7	Picobirnavirus	Viruses	18808	4181.9	84521	18793	RR0026_007_SSb_S7
Sample 7	Pieris	Eukaryota	92	20.4559	46	10.2279	RR0026_007_SSb_S7
Sample 7	Populus	Eukaryota	768	170.762	47	10.4503	RR0026_007_SSb_S7
Sample 7	Posavirus	Viruses	12027	2674.17	12146	2700.62	RR0026_007_SSb_S7
Sample 7	Providencia	Bacteria	68	15.1196	755	167.872	RR0026_007_SSb_S7
Sample 7	Rhizophagus	Eukaryota	166	36.9096	2665	592.554	RR0026_007_SSb_S7
Sample 7	Roseburia	Bacteria	2646	588.33	1129	251.03	RR0026_007_SSb_S7
Sample 7	Rufibacter	Bacteria	312	69.3722	318	70.7063	RR0026_007_SSb_S7
Sample 7	Ruminiclostridium	Bacteria	1103	245.249	685	152.308	RR0026_007_SSb_S7
Sample 7	Saccharomyces	Eukaryota	513	114.064	364	80.9343	RR0026_007_SSb_S7
Sample 7	Salpingoeca	Eukaryota	292	64.9253	60	13.3408	RR0026_007_SSb_S7
Sample 7	Saprolegnia	Eukaryota	98	21.79	61	13.5632	RR0026_007_SSb_S7
Sample 7	Schizosaccharomyces	Eukaryota	184	40.9118	49	10.895	RR0026_007_SSb_S7
Sample 7	Serpentinomonas	Bacteria	54	12.0067	46	10.2279	RR0026_007_SSb_S7
Sample 7	Serpula	Eukaryota	56	12.4514	320	71.151	RR0026_007_SSb_S7
Sample 7	Sphaerochaeta	Bacteria	23993	5334.77	102	22.6794	RR0026_007_SSb_S7
Sample 7	Spiroplasma	Bacteria	14583	3242.48	597	132.741	RR0026_007_SSb_S7
Sample 7	Sporisorium	Eukaryota	112	24.9029	113	25.1252	RR0026_007_SSb_S7
Sample 7	Stylonychia	Eukaryota	89	19.7889	6162	1370.1	RR0026_007_SSb_S7
Sample 7	Syntrophomonas	Bacteria	200	44.4694	823	182.991	RR0026_007_SSb_S7
Sample 7	Tannerella	Bacteria	1086	241.469	1195	265.704	RR0026_007_SSb_S7
Sample 7	Terrisporobacter	Bacteria	336	74.7085	824	183.214	RR0026_007_SSb_S7
Sample 7	Tetrahymena	Eukaryota	283	62.9241	1081	240.357	RR0026_007_SSb_S7
Sample 7	Thalassiosira	Eukaryota	53	11.7844	153	34.0191	RR0026_007_SSb_S7
Sample 7	Thermococcus	Archaea	142	31.5733	316	70.2616	RR0026_007_SSb_S7
Sample 7	Thermotoga	Bacteria	104	23.1241	3405	757.091	RR0026_007_SSb_S7
Sample 7	Thiomonas	Bacteria	82	18.2324	989	219.901	RR0026_007_SSb_S7
Sample 7	Torovirus	Viruses	1046	232.575	3191	709.509	RR0026_007_SSb_S7
Sample 7	Toxoplasma	Eukaryota	224	49.8057	159	35.3531	RR0026_007_SSb_S7
Sample 7	Treponema	Bacteria	28588	6356.45	6355	1413.01	RR0026_007_SSb_S7
Sample 7	Trichoderma	Eukaryota	256	56.9208	66	14.6749	RR0026_007_SSb_S7
Sample 7	Trichomonas	Eukaryota	499	110.951	630	140.079	RR0026_007_SSb_S7
Sample 7	Trypanosoma	Eukaryota	571	126.96	148	32.9073	RR0026_007_SSb_S7
Sample 7	Veillonella	Bacteria	428	95.1645	1475	327.962	RR0026_007_SSb_S7
Sample 7	Virgibacillus	Bacteria	2100	466.928	4341	965.208	RR0026_007_SSb_S7
Sample 7	Volvox	Eukaryota	48	10.6727	81	18.0101	RR0026_007_SSb_S7
Sample 7	Weissella	Bacteria	240	53.3632	332	73.8191	RR0026_007_SSb_S7
Sample 7	Wickerhamomyces	Eukaryota	100	22.2347	94	20.9006	RR0026_007_SSb_S7
Sample 7	Zea	Eukaryota	170	37.799	304	67.5934	RR0026_007_SSb_S7
Sample 7	Zymoseptoria	Eukaryota	237	52.6962	142	31.5733	RR0026_007_SSb_S7
Sample 8	Acetobacter	Bacteria	504	76.8444	527	80.3512	RR0026_008_SSb_S8
Sample 8	Akkermansia	Bacteria	2243	341.988	85	12.9599	RR0026_008_SSb_S8
Sample 8	Alcanivorax	Bacteria	165	25.1574	2187	333.45	RR0026_008_SSb_S8
Sample 8	Alistipes	Bacteria	1561	238.004	210	32.0185	RR0026_008_SSb_S8
Sample 8	Anaerovibrio	Bacteria	279	42.5388	101	15.3994	RR0026_008_SSb_S8
Sample 8	Aneurinibacillus	Bacteria	144	21.9555	100	15.2469	RR0026_008_SSb_S8
Sample 8	Arachis	Eukaryota	778	118.621	6198	945.003	RR0026_008_SSb_S8
Sample 8	Ascoidea	Eukaryota	299	45.5882	719	109.625	RR0026_008_SSb_S8
Sample 8	Babesia	Eukaryota	176	26.8345	641	97.7326	RR0026_008_SSb_S8
Sample 8	Barnesiella	Bacteria	6957	1060.73	7133	1087.56	RR0026_008_SSb_S8
Sample 8	Blastocystis	Eukaryota	593	90.4141	14780	2253.49	RR0026_008_SSb_S8
Sample 8	Brevibacillus	Bacteria	293	44.6734	1226	186.927	RR0026_008_SSb_S8
Sample 8	Butyrivibrio	Bacteria	446	68.0012	199	30.3413	RR0026_008_SSb_S8
Sample 8	Caenorhabditis	Eukaryota	1560	237.852	135	20.5833	RR0026_008_SSb_S8
Sample 8	Candidatus Hodgkinia	Bacteria	83	12.6549	107	16.3142	RR0026_008_SSb_S8
Sample 8	Candidatus Phytoplasma	Bacteria	311	47.4179	777	118.468	RR0026_008_SSb_S8
Sample 8	Capsicum	Eukaryota	101	15.3994	434	66.1715	RR0026_008_SSb_S8
Sample 8	Carboxydocella	Bacteria	70	10.6728	297	45.2833	RR0026_008_SSb_S8
Sample 8	Chlamydia	Bacteria	1420	216.506	7715	1176.3	RR0026_008_SSb_S8
Sample 8	Coprococcus	Bacteria	1654	252.184	4661	710.658	RR0026_008_SSb_S8
Sample 8	Deinococcus	Bacteria	150	22.8703	2496	380.563	RR0026_008_SSb_S8
Sample 8	Desulfococcus	Bacteria	149	22.7179	74	11.2827	RR0026_008_SSb_S8
Sample 8	Desulfosporosinus	Bacteria	124	18.9062	67	10.2154	RR0026_008_SSb_S8
Sample 8	Desulfovibrio	Bacteria	1011	154.146	1252	190.891	RR0026_008_SSb_S8
Sample 8	Dialister	Bacteria	135	20.5833	301	45.8932	RR0026_008_SSb_S8
Sample 8	Entamoeba	Eukaryota	728	110.997	386	58.853	RR0026_008_SSb_S8
Sample 8	Enterovirus	Viruses	469	71.5079	1172	178.694	RR0026_008_SSb_S8
Sample 8	Erysipelatoclostridium	Bacteria	905	137.984	4798	731.546	RR0026_008_SSb_S8
Sample 8	Erysipelothrix	Bacteria	6526	995.013	470	71.6604	RR0026_008_SSb_S8
Sample 8	Exiguobacterium	Bacteria	141	21.4981	857	130.666	RR0026_008_SSb_S8
Sample 8	Finegoldia	Bacteria	70	10.6728	263	40.0993	RR0026_008_SSb_S8
Sample 8	Flavonifractor	Bacteria	15916	2426.7	791	120.603	RR0026_008_SSb_S8
Sample 8	Geobacillus	Bacteria	518	78.9789	1032	157.348	RR0026_008_SSb_S8
Sample 8	Halobacillus	Bacteria	135	20.5833	581	88.5845	RR0026_008_SSb_S8
Sample 8	Heliobacterium	Bacteria	705	107.491	6566	1001.11	RR0026_008_SSb_S8
Sample 8	Herbinix	Bacteria	927	141.339	492	75.0147	RR0026_008_SSb_S8
Sample 8	Hungateiclostridium	Bacteria	3509	535.014	4261	649.67	RR0026_008_SSb_S8
Sample 8	Ichthyophthirius	Eukaryota	73	11.1302	1116	170.155	RR0026_008_SSb_S8
Sample 8	Legionella	Bacteria	1801	274.597	3056	465.945	RR0026_008_SSb_S8
Sample 8	Leptospira	Bacteria	788	120.146	329	50.1623	RR0026_008_SSb_S8
Sample 8	Leptotrichia	Bacteria	99	15.0944	19867	3029.1	RR0026_008_SSb_S8
Sample 8	Listeria	Bacteria	265	40.4043	2893	441.093	RR0026_008_SSb_S8
Sample 8	Lupinus	Eukaryota	2715	413.953	227	34.6105	RR0026_008_SSb_S8
Sample 8	Lysinibacillus	Bacteria	99	15.0944	133	20.2784	RR0026_008_SSb_S8
Sample 8	Mamastrovirus	Viruses	26370	4020.61	26672	4066.65	RR0026_008_SSb_S8
Sample 8	Megamonas	Bacteria	1391	212.084	1397	212.999	RR0026_008_SSb_S8
Sample 8	Megasphaera	Bacteria	842	128.379	74	11.2827	RR0026_008_SSb_S8
Sample 8	Mesoplasma	Bacteria	111	16.9241	856	130.513	RR0026_008_SSb_S8
Sample 8	Muribaculum	Bacteria	18130	2764.26	11495	1752.63	RR0026_008_SSb_S8
Sample 8	Muricauda	Bacteria	13313	2029.82	71	10.8253	RR0026_008_SSb_S8
Sample 8	Mycoplasma	Bacteria	1359	207.205	913	139.204	RR0026_008_SSb_S8
Sample 8	Negativicoccus	Bacteria	164	25.0049	356	54.279	RR0026_008_SSb_S8
Sample 8	Odoribacter	Bacteria	141	21.4981	1246	189.976	RR0026_008_SSb_S8
Sample 8	Oryza	Eukaryota	3936	600.118	111	16.9241	RR0026_008_SSb_S8
Sample 8	Oscillibacter	Bacteria	39663	6047.38	471	71.8129	RR0026_008_SSb_S8
Sample 8	Paludibacter	Bacteria	12911	1968.53	127	19.3636	RR0026_008_SSb_S8
Sample 8	Paramecium	Eukaryota	1060	161.617	89	13.5697	RR0026_008_SSb_S8
Sample 8	Paraprevotella	Bacteria	213	32.4759	14462	2205.01	RR0026_008_SSb_S8
Sample 8	Parvimonas	Bacteria	161	24.5475	151	23.0228	RR0026_008_SSb_S8
Sample 8	Penaeus	Eukaryota	104	15.8568	90	13.7222	RR0026_008_SSb_S8
Sample 8	Peptoclostridium	Bacteria	226	34.458	875	133.41	RR0026_008_SSb_S8
Sample 8	Petrimonas	Bacteria	451	68.7635	134	20.4308	RR0026_008_SSb_S8
Sample 8	Phascolarctobacterium	Bacteria	2177	331.925	17482	2665.46	RR0026_008_SSb_S8
Sample 8	Picobirnavirus	Viruses	19314	2944.79	110577	16859.6	RR0026_008_SSb_S8
Sample 8	Posavirus	Viruses	16497	2515.28	16521	2518.94	RR0026_008_SSb_S8
Sample 8	Providencia	Bacteria	146	22.2605	133	20.2784	RR0026_008_SSb_S8
Sample 8	Pseudovibrio	Bacteria	1126	171.68	68	10.3679	RR0026_008_SSb_S8
Sample 8	Rhizophagus	Eukaryota	138	21.0407	465	70.8981	RR0026_008_SSb_S8
Sample 8	Romboutsia	Bacteria	2359	359.674	504	76.8444	RR0026_008_SSb_S8
Sample 8	Roseburia	Bacteria	5480	835.53	2208	336.652	RR0026_008_SSb_S8
Sample 8	Ruminiclostridium	Bacteria	837	127.617	154	23.4802	RR0026_008_SSb_S8
Sample 8	Saccharomyces	Eukaryota	446	68.0012	450	68.611	RR0026_008_SSb_S8
Sample 8	Serratia	Bacteria	283	43.1487	119	18.1438	RR0026_008_SSb_S8
Sample 8	Spiroplasma	Bacteria	4361	664.917	254	38.7271	RR0026_008_SSb_S8
Sample 8	Sporisorium	Eukaryota	109	16.6191	143	21.8031	RR0026_008_SSb_S8
Sample 8	Tannerella	Bacteria	1658	252.794	338	51.5345	RR0026_008_SSb_S8
Sample 8	Tepidiphilus	Bacteria	695	105.966	82	12.5025	RR0026_008_SSb_S8
Sample 8	Terrisporobacter	Bacteria	311	47.4179	6333	965.586	RR0026_008_SSb_S8
Sample 8	Teschovirus	Viruses	1933	294.723	2018	307.682	RR0026_008_SSb_S8
Sample 8	Tetrahymena	Eukaryota	147	22.4129	239	36.4401	RR0026_008_SSb_S8
Sample 8	Thermococcus	Archaea	68	10.3679	35066	5346.48	RR0026_008_SSb_S8
Sample 8	Thermotoga	Bacteria	504	76.8444	34670	5286.1	RR0026_008_SSb_S8
Sample 8	Treponema	Bacteria	89645	13668.1	12611	1922.79	RR0026_008_SSb_S8
Sample 8	Trichomonas	Eukaryota	734	111.912	186	28.3592	RR0026_008_SSb_S8
Sample 8	Trypanosoma	Eukaryota	176	26.8345	132	20.1259	RR0026_008_SSb_S8
Sample 8	Veillonella	Bacteria	162	24.7	1222	186.317	RR0026_008_SSb_S8
Sample 8	Virgibacillus	Bacteria	146	22.2605	3927	598.746	RR0026_008_SSb_S8
Sample 8	Zea	Eukaryota	231	35.2203	306	46.6555	RR0026_008_SSb_S8
Sample 9	Acetobacter	Bacteria	81	11.9099	136	19.9969	RR0026_009_SSb_S9
Sample 9	Alistipes	Bacteria	2204	324.068	1982	291.426	RR0026_009_SSb_S9
Sample 9	Anaerotignum	Bacteria	391	57.4911	113	16.6151	RR0026_009_SSb_S9
Sample 9	Aneurinibacillus	Bacteria	1076	158.211	194	28.525	RR0026_009_SSb_S9
Sample 9	Arachis	Eukaryota	529	77.7821	76	11.1747	RR0026_009_SSb_S9
Sample 9	Barnesiella	Bacteria	1226	180.266	10758	1581.81	RR0026_009_SSb_S9
Sample 9	Blastocystis	Eukaryota	868	127.627	922	135.567	RR0026_009_SSb_S9
Sample 9	Brevibacillus	Bacteria	492	72.3418	293	43.0816	RR0026_009_SSb_S9
Sample 9	Butyrivibrio	Bacteria	363	53.3741	97	14.2625	RR0026_009_SSb_S9
Sample 9	Candidatus Pelagibacter	Bacteria	163	23.9669	122	17.9384	RR0026_009_SSb_S9
Sample 9	Candidatus Phytoplasma	Bacteria	418	61.4611	2106	309.658	RR0026_009_SSb_S9
Sample 9	Capsicum	Eukaryota	138	20.291	1569	230.7	RR0026_009_SSb_S9
Sample 9	Chlamydia	Bacteria	228	33.5242	1325	194.823	RR0026_009_SSb_S9
Sample 9	Collinsella	Bacteria	359	52.786	3465	509.48	RR0026_009_SSb_S9
Sample 9	Coprococcus	Bacteria	2283	335.683	1574	231.435	RR0026_009_SSb_S9
Sample 9	Coraliomargarita	Bacteria	232	34.1124	72	10.5866	RR0026_009_SSb_S9
Sample 9	Deinococcus	Bacteria	151	22.2024	1227	180.413	RR0026_009_SSb_S9
Sample 9	Desulfovibrio	Bacteria	3615	531.535	182	26.7606	RR0026_009_SSb_S9
Sample 9	Erysipelatoclostridium	Bacteria	324	47.6397	1695	249.226	RR0026_009_SSb_S9
Sample 9	Erysipelothrix	Bacteria	3294	484.337	891	131.009	RR0026_009_SSb_S9
Sample 9	Exiguobacterium	Bacteria	124	18.2325	234	34.4064	RR0026_009_SSb_S9
Sample 9	Flavonifractor	Bacteria	11028	1621.51	403	59.2555	RR0026_009_SSb_S9
Sample 9	Geobacillus	Bacteria	1678	246.727	1634	240.257	RR0026_009_SSb_S9
Sample 9	Glaesserella	Bacteria	117	17.2032	597	87.7806	RR0026_009_SSb_S9
Sample 9	Halobacillus	Bacteria	136	19.9969	1751	257.46	RR0026_009_SSb_S9
Sample 9	Heliobacterium	Bacteria	99	14.5566	4056	596.378	RR0026_009_SSb_S9
Sample 9	Hungateiclostridium	Bacteria	4679	687.982	25221	3708.4	RR0026_009_SSb_S9
Sample 9	Lawsonia	Bacteria	129	18.9677	918	134.979	RR0026_009_SSb_S9
Sample 9	Legionella	Bacteria	1896	278.78	2244	329.949	RR0026_009_SSb_S9
Sample 9	Leptotrichia	Bacteria	156	22.9376	17542	2579.31	RR0026_009_SSb_S9
Sample 9	Listeria	Bacteria	132	19.4088	1099	161.593	RR0026_009_SSb_S9
Sample 9	Mamastrovirus	Viruses	823	121.011	1332	195.852	RR0026_009_SSb_S9
Sample 9	Megasphaera	Bacteria	2442	359.062	156	22.9376	RR0026_009_SSb_S9
Sample 9	Mesoplasma	Bacteria	175	25.7313	4747	697.98	RR0026_009_SSb_S9
Sample 9	Muribaculum	Bacteria	21519	3164.07	12842	1888.24	RR0026_009_SSb_S9
Sample 9	Mycoplasma	Bacteria	2216	325.832	322	47.3456	RR0026_009_SSb_S9
Sample 9	Oceanobacillus	Bacteria	70	10.2925	70	10.2925	RR0026_009_SSb_S9
Sample 9	Odoribacter	Bacteria	154	22.6436	8267	1215.55	RR0026_009_SSb_S9
Sample 9	Oscillibacter	Bacteria	44055	6477.68	342	50.2863	RR0026_009_SSb_S9
Sample 9	Paludibacter	Bacteria	18992	2792.51	107	15.7329	RR0026_009_SSb_S9
Sample 9	Parvimonas	Bacteria	170	24.9961	974	143.213	RR0026_009_SSb_S9
Sample 9	Peptoclostridium	Bacteria	115	16.9092	180	26.4665	RR0026_009_SSb_S9
Sample 9	Phascolarctobacterium	Bacteria	8344	1226.87	10795	1587.25	RR0026_009_SSb_S9
Sample 9	Picobirnavirus	Viruses	9007	1324.35	31690	4659.57	RR0026_009_SSb_S9
Sample 9	Posavirus	Viruses	10787	1586.08	10789	1586.37	RR0026_009_SSb_S9
Sample 9	Roseburia	Bacteria	4039	593.879	5574	819.579	RR0026_009_SSb_S9
Sample 9	Rotavirus	Viruses	77	11.3218	252	37.0531	RR0026_009_SSb_S9
Sample 9	Ruminiclostridium	Bacteria	346	50.8745	1436	211.144	RR0026_009_SSb_S9
Sample 9	Saccharomyces	Eukaryota	213	31.3187	75	11.0277	RR0026_009_SSb_S9
Sample 9	Sinorhizobium	Bacteria	141	20.7321	97	14.2625	RR0026_009_SSb_S9
Sample 9	Spiroplasma	Bacteria	13892	2042.63	217	31.9068	RR0026_009_SSb_S9
Sample 9	Tannerella	Bacteria	1792	263.489	2338	343.77	RR0026_009_SSb_S9
Sample 9	Terrisporobacter	Bacteria	429	63.0785	230	33.8183	RR0026_009_SSb_S9
Sample 9	Thermococcus	Archaea	79	11.6159	19581	2879.11	RR0026_009_SSb_S9
Sample 9	Thermotoga	Bacteria	102	14.9977	101428	14913.6	RR0026_009_SSb_S9
Sample 9	Treponema	Bacteria	38904	5720.29	3377	496.541	RR0026_009_SSb_S9
Sample 9	Veillonella	Bacteria	204	29.9954	3072	451.695	RR0026_009_SSb_S9
Sample 9	Virgibacillus	Bacteria	151	22.2024	1232	181.148	RR0026_009_SSb_S9
Farm environment : Aerosol control 1	Actinobacillus	Bacteria	30	12.096	30	12.096	RR0026_010_ASb_S10
Farm environment : Aerosol control 1	Aquabacterium	Bacteria	82	33.064	32	12.903	RR0026_010_ASb_S10
Farm environment : Aerosol control 1	Arachis	Eukaryota	1316	530.652	60	24.193	RR0026_010_ASb_S10
Farm environment : Aerosol control 1	Arthrobacter	Bacteria	796	320.972	89	35.887	RR0026_010_ASb_S10
Farm environment : Aerosol control 1	Barnesiella	Bacteria	77	31.048	39	15.726	RR0026_010_ASb_S10
Farm environment : Aerosol control 1	Bordetella	Bacteria	124	50	28	11.29	RR0026_010_ASb_S10
Farm environment : Aerosol control 1	Chitinophaga	Bacteria	71	28.629	190	76.614	RR0026_010_ASb_S10
Farm environment : Aerosol control 1	Chlamydia	Bacteria	226	91.13	186	75.001	RR0026_010_ASb_S10
Farm environment : Aerosol control 1	Chromobacterium	Bacteria	71	28.629	26	10.484	RR0026_010_ASb_S10
Farm environment : Aerosol control 1	Collinsella	Bacteria	167	67.339	519	209.277	RR0026_010_ASb_S10
Farm environment : Aerosol control 1	Coprococcus	Bacteria	258	104.033	1553	626.218	RR0026_010_ASb_S10
Farm environment : Aerosol control 1	Dialister	Bacteria	178	71.775	138	55.645	RR0026_010_ASb_S10
Farm environment : Aerosol control 1	Durio	Eukaryota	58	23.387	552	222.583	RR0026_010_ASb_S10
Farm environment : Aerosol control 1	Enterovirus	Viruses	518	208.873	513	206.857	RR0026_010_ASb_S10
Farm environment : Aerosol control 1	Erysipelatoclostridium	Bacteria	49	19.758	619	249.6	RR0026_010_ASb_S10
Farm environment : Aerosol control 1	Flavonifractor	Bacteria	312	125.808	26	10.484	RR0026_010_ASb_S10
Farm environment : Aerosol control 1	Glaesserella	Bacteria	399	160.889	251	101.211	RR0026_010_ASb_S10
Farm environment : Aerosol control 1	Halobacillus	Bacteria	25	10.08	6905	2784.31	RR0026_010_ASb_S10
Farm environment : Aerosol control 1	Helianthus	Eukaryota	1951	786.704	287	115.727	RR0026_010_ASb_S10
Farm environment : Aerosol control 1	Herbinix	Bacteria	107	43.145	75	30.242	RR0026_010_ASb_S10
Farm environment : Aerosol control 1	Hungateiclostridium	Bacteria	98	39.516	38	15.322	RR0026_010_ASb_S10
Farm environment : Aerosol control 1	Hymenobacter	Bacteria	93	37.5	26	10.484	RR0026_010_ASb_S10
Farm environment : Aerosol control 1	Kluyveromyces	Eukaryota	57	22.984	30	12.096	RR0026_010_ASb_S10
Farm environment : Aerosol control 1	Listeria	Bacteria	28	11.29	413	166.534	RR0026_010_ASb_S10
Farm environment : Aerosol control 1	Lupinus	Eukaryota	684	275.81	1494	602.428	RR0026_010_ASb_S10
Farm environment : Aerosol control 1	Lysinibacillus	Bacteria	29	11.693	376	151.615	RR0026_010_ASb_S10
Farm environment : Aerosol control 1	Mamastrovirus	Viruses	573	231.051	999	402.828	RR0026_010_ASb_S10
Farm environment : Aerosol control 1	Megasphaera	Bacteria	3869	1560.1	121	48.791	RR0026_010_ASb_S10
Farm environment : Aerosol control 1	Methanocaldococcus	Archaea	50	20.161	69	27.822	RR0026_010_ASb_S10
Farm environment : Aerosol control 1	Mycoplasma	Bacteria	81	32.661	67	27.016	RR0026_010_ASb_S10
Farm environment : Aerosol control 1	Neodiprion	Eukaryota	29	11.693	137	55.242	RR0026_010_ASb_S10
Farm environment : Aerosol control 1	Panicum	Eukaryota	81	32.661	27	10.887	RR0026_010_ASb_S10
Farm environment : Aerosol control 1	Penicillium	Eukaryota	197	79.436	26	10.484	RR0026_010_ASb_S10
Farm environment : Aerosol control 1	Phascolarctobacterium	Bacteria	941	379.44	1558	628.234	RR0026_010_ASb_S10
Farm environment : Aerosol control 1	Phycicoccus	Bacteria	30	12.096	73	29.435	RR0026_010_ASb_S10
Farm environment : Aerosol control 1	Picobirnavirus	Viruses	389	156.857	603	243.148	RR0026_010_ASb_S10
Farm environment : Aerosol control 1	Providencia	Bacteria	707	285.084	51	20.564	RR0026_010_ASb_S10
Farm environment : Aerosol control 1	Rhodotorula	Eukaryota	748	301.617	151	60.887	RR0026_010_ASb_S10
Farm environment : Aerosol control 1	Roseburia	Bacteria	2142	863.722	154	62.097	RR0026_010_ASb_S10
Farm environment : Aerosol control 1	Rotavirus	Viruses	1677	676.219	3598	1450.83	RR0026_010_ASb_S10
Farm environment : Aerosol control 1	Saccharomyces	Eukaryota	543	218.954	86	34.677	RR0026_010_ASb_S10
Farm environment : Aerosol control 1	Saccharum	Eukaryota	68	27.419	46	18.548	RR0026_010_ASb_S10
Farm environment : Aerosol control 1	Sapelovirus	Viruses	34	13.709	40	16.129	RR0026_010_ASb_S10
Farm environment : Aerosol control 1	Serratia	Bacteria	110	44.355	39	15.726	RR0026_010_ASb_S10
Farm environment : Aerosol control 1	Solanum	Eukaryota	1238	499.2	704	283.875	RR0026_010_ASb_S10
Farm environment : Aerosol control 1	Sorghum	Eukaryota	38	15.322	72	29.032	RR0026_010_ASb_S10
Farm environment : Aerosol control 1	Talaromyces	Eukaryota	32	12.903	422	170.163	RR0026_010_ASb_S10
Farm environment : Aerosol control 1	Tannerella	Bacteria	80	32.258	26	10.484	RR0026_010_ASb_S10
Farm environment : Aerosol control 1	Temnothorax	Eukaryota	36	14.516	93	37.5	RR0026_010_ASb_S10
Farm environment : Aerosol control 1	Thielavia	Eukaryota	59	23.79	34	13.709	RR0026_010_ASb_S10
Farm environment : Aerosol control 1	Trachymyrmex	Eukaryota	55	22.177	40	16.129	RR0026_010_ASb_S10
Farm environment : Aerosol control 1	Treponema	Bacteria	342	137.905	2747	1107.68	RR0026_010_ASb_S10
Farm environment : Aerosol control 1	Tribolium	Eukaryota	47	18.951	198	79.839	RR0026_010_ASb_S10
Farm environment : Aerosol control 1	Veillonella	Bacteria	77	31.048	6734	2715.36	RR0026_010_ASb_S10
Farm environment : Aerosol control 1	Virgibacillus	Bacteria	41	16.532	1203	485.087	RR0026_010_ASb_S10
Farm environment : Aerosol control 1	Weissella	Bacteria	62	25	43	17.338	RR0026_010_ASb_S10
Farm environment : Aerosol control 1	Zea	Eukaryota	7341	2960.12	3725	1502.04	RR0026_010_ASb_S10
Farm environment : Aerosol control 2	Aegilops	Eukaryota	226	33.622	79	11.752	RR0026_011_ASb_S11
Farm environment : Aerosol control 2	Alistipes	Bacteria	193	28.712	97	14.43	RR0026_011_ASb_S11
Farm environment : Aerosol control 2	Anaerotignum	Bacteria	179	26.63	522	77.658	RR0026_011_ASb_S11
Farm environment : Aerosol control 2	Anaerovibrio	Bacteria	3103	461.637	421	62.632	RR0026_011_ASb_S11
Farm environment : Aerosol control 2	Arachis	Eukaryota	743	110.537	5611	834.755	RR0026_011_ASb_S11
Farm environment : Aerosol control 2	Barnesiella	Bacteria	441	65.608	793	117.975	RR0026_011_ASb_S11
Farm environment : Aerosol control 2	Brachypodium	Eukaryota	90	13.389	207	30.795	RR0026_011_ASb_S11
Farm environment : Aerosol control 2	Chlamydia	Bacteria	230	34.217	292	43.441	RR0026_011_ASb_S11
Farm environment : Aerosol control 2	Collinsella	Bacteria	498	74.088	5015	746.087	RR0026_011_ASb_S11
Farm environment : Aerosol control 2	Coprococcus	Bacteria	2454	365.084	5899	877.601	RR0026_011_ASb_S11
Farm environment : Aerosol control 2	Deinococcus	Bacteria	83	12.348	532	79.146	RR0026_011_ASb_S11
Farm environment : Aerosol control 2	Dialister	Bacteria	873	129.877	555	82.568	RR0026_011_ASb_S11
Farm environment : Aerosol control 2	Enterovirus	Viruses	255	37.936	1312	195.187	RR0026_011_ASb_S11
Farm environment : Aerosol control 2	Erysipelatoclostridium	Bacteria	132	19.637	577	85.84	RR0026_011_ASb_S11
Farm environment : Aerosol control 2	Flavonifractor	Bacteria	8113	1206.98	576	85.692	RR0026_011_ASb_S11
Farm environment : Aerosol control 2	Herbinix	Bacteria	272	40.465	795	118.273	RR0026_011_ASb_S11
Farm environment : Aerosol control 2	Hungateiclostridium	Bacteria	248	36.895	726	108.007	RR0026_011_ASb_S11
Farm environment : Aerosol control 2	Legionella	Bacteria	172	25.588	81	12.05	RR0026_011_ASb_S11
Farm environment : Aerosol control 2	Listeria	Bacteria	85	12.645	3988	593.299	RR0026_011_ASb_S11
Farm environment : Aerosol control 2	Lupinus	Eukaryota	738	109.793	4445	661.287	RR0026_011_ASb_S11
Farm environment : Aerosol control 2	Mamastrovirus	Viruses	1021	151.895	1237	184.029	RR0026_011_ASb_S11
Farm environment : Aerosol control 2	Megamonas	Bacteria	920	136.869	1130	168.111	RR0026_011_ASb_S11
Farm environment : Aerosol control 2	Megasphaera	Bacteria	7716	1147.92	152	22.613	RR0026_011_ASb_S11
Farm environment : Aerosol control 2	Methanobrevibacter	Archaea	1792	266.597	89	13.24	RR0026_011_ASb_S11
Farm environment : Aerosol control 2	Mycoplasma	Bacteria	225	33.473	405	60.252	RR0026_011_ASb_S11
Farm environment : Aerosol control 2	Oxytricha	Eukaryota	71	10.562	182	27.076	RR0026_011_ASb_S11
Farm environment : Aerosol control 2	Paraprevotella	Bacteria	119	17.703	5816	865.253	RR0026_011_ASb_S11
Farm environment : Aerosol control 2	Penicillium	Eukaryota	194	28.861	435	64.715	RR0026_011_ASb_S11
Farm environment : Aerosol control 2	Petrimonas	Bacteria	122	18.15	70	10.413	RR0026_011_ASb_S11
Farm environment : Aerosol control 2	Phascolarctobacterium	Bacteria	4587	682.413	5550	825.68	RR0026_011_ASb_S11
Farm environment : Aerosol control 2	Picobirnavirus	Viruses	718	106.817	1686	250.828	RR0026_011_ASb_S11
Farm environment : Aerosol control 2	Planococcus	Bacteria	77	11.455	1060	157.697	RR0026_011_ASb_S11
Farm environment : Aerosol control 2	Roseburia	Bacteria	1122	166.921	863	128.389	RR0026_011_ASb_S11
Farm environment : Aerosol control 2	Rotavirus	Viruses	2646	393.648	2727	405.699	RR0026_011_ASb_S11
Farm environment : Aerosol control 2	Ruminiclostridium	Bacteria	79	11.752	7645	1137.36	RR0026_011_ASb_S11
Farm environment : Aerosol control 2	Saccharomyces	Eukaryota	413	61.442	260	38.68	RR0026_011_ASb_S11
Farm environment : Aerosol control 2	Talaromyces	Eukaryota	125	18.596	327	48.648	RR0026_011_ASb_S11
Farm environment : Aerosol control 2	Thermococcus	Archaea	90	13.389	948	141.035	RR0026_011_ASb_S11
Farm environment : Aerosol control 2	Treponema	Bacteria	2794	415.666	6124	911.074	RR0026_011_ASb_S11
Farm environment : Aerosol control 2	Trichoderma	Eukaryota	159	23.654	70	10.413	RR0026_011_ASb_S11
Farm environment : Aerosol control 2	Turicibacter	Bacteria	119318	17751.1	177	26.332	RR0026_011_ASb_S11
Farm environment : Aerosol control 2	Veillonella	Bacteria	227	33.771	4871	724.664	RR0026_011_ASb_S11
Farm environment : Aerosol control 2	Zea	Eukaryota	27243	4052.97	14525	2160.9	RR0026_011_ASb_S11
Farm environment : Environmental control	Acetobacter	Bacteria	91	16.7849	2241	413.35	RR0026_012_ESb_S12
Farm environment : Environmental control	Anaerotignum	Bacteria	963	177.624	70	12.9114	RR0026_012_ESb_S12
Farm environment : Environmental control	Arachis	Eukaryota	61	11.2514	1038	191.458	RR0026_012_ESb_S12
Farm environment : Environmental control	Barnesiella	Bacteria	1396	257.491	5237	965.96	RR0026_012_ESb_S12
Farm environment : Environmental control	Brevibacillus	Bacteria	242	44.6367	236	43.53	RR0026_012_ESb_S12
Farm environment : Environmental control	Butyricicoccus	Bacteria	68	12.5425	4333	799.218	RR0026_012_ESb_S12
Farm environment : Environmental control	Calditerrivibrio	Bacteria	87	16.0471	183	33.7542	RR0026_012_ESb_S12
Farm environment : Environmental control	Candida	Eukaryota	340	62.7127	121	22.3183	RR0026_012_ESb_S12
Farm environment : Environmental control	Candidatus Phytoplasma	Bacteria	65	11.9892	67	12.3581	RR0026_012_ESb_S12
Farm environment : Environmental control	Carboxydocella	Bacteria	57	10.5136	223	41.1321	RR0026_012_ESb_S12
Farm environment : Environmental control	Chlamydia	Bacteria	373	68.7995	2386	440.095	RR0026_012_ESb_S12
Farm environment : Environmental control	Chromobacterium	Bacteria	64	11.8047	727	134.094	RR0026_012_ESb_S12
Farm environment : Environmental control	Collinsella	Bacteria	2815	519.224	11193	2064.54	RR0026_012_ESb_S12
Farm environment : Environmental control	Coprococcus	Bacteria	11564	2132.97	8073	1489.06	RR0026_012_ESb_S12
Farm environment : Environmental control	Cucumis	Eukaryota	68	12.5425	142	26.1918	RR0026_012_ESb_S12
Farm environment : Environmental control	Deinococcus	Bacteria	81	14.9404	1640	302.496	RR0026_012_ESb_S12
Farm environment : Environmental control	Desulfosporosinus	Bacteria	81	14.9404	69	12.727	RR0026_012_ESb_S12
Farm environment : Environmental control	Dialister	Bacteria	3802	701.275	175	32.2786	RR0026_012_ESb_S12
Farm environment : Environmental control	Erysipelatoclostridium	Bacteria	709	130.774	4197	774.133	RR0026_012_ESb_S12
Farm environment : Environmental control	Erysipelothrix	Bacteria	1136	209.534	160	29.5118	RR0026_012_ESb_S12
Farm environment : Environmental control	Finegoldia	Bacteria	336	61.9749	711	131.143	RR0026_012_ESb_S12
Farm environment : Environmental control	Flavonifractor	Bacteria	8520	1571.51	1620	298.807	RR0026_012_ESb_S12
Farm environment : Environmental control	Geobacillus	Bacteria	131	24.1628	6661	1228.62	RR0026_012_ESb_S12
Farm environment : Environmental control	Glaesserella	Bacteria	7833	1444.79	4673	861.93	RR0026_012_ESb_S12
Farm environment : Environmental control	Herbinix	Bacteria	2464	454.482	1913	352.851	RR0026_012_ESb_S12
Farm environment : Environmental control	Hungateiclostridium	Bacteria	774	142.764	6208	1145.06	RR0026_012_ESb_S12
Farm environment : Environmental control	Hungatella	Bacteria	221	40.7632	209	38.5498	RR0026_012_ESb_S12
Farm environment : Environmental control	Legionella	Bacteria	58	10.6981	907	167.295	RR0026_012_ESb_S12
Farm environment : Environmental control	Leptotrichia	Bacteria	86	15.8626	7293	1345.19	RR0026_012_ESb_S12
Farm environment : Environmental control	Leuconostoc	Bacteria	160	29.5118	95	17.5227	RR0026_012_ESb_S12
Farm environment : Environmental control	Listeria	Bacteria	315	58.1014	4798	884.987	RR0026_012_ESb_S12
Farm environment : Environmental control	Lupinus	Eukaryota	89	16.416	770	142.026	RR0026_012_ESb_S12
Farm environment : Environmental control	Lysinibacillus	Bacteria	2532	467.025	546	100.709	RR0026_012_ESb_S12
Farm environment : Environmental control	Mamastrovirus	Viruses	355	65.4794	499	92.0401	RR0026_012_ESb_S12
Farm environment : Environmental control	Megamonas	Bacteria	1547	285.343	3522	649.63	RR0026_012_ESb_S12
Farm environment : Environmental control	Megasphaera	Bacteria	5462	1007.46	103	18.9982	RR0026_012_ESb_S12
Farm environment : Environmental control	Mesoplasma	Bacteria	95	17.5227	334	61.606	RR0026_012_ESb_S12
Farm environment : Environmental control	Methanobrevibacter	Archaea	11141	2054.95	1195	220.417	RR0026_012_ESb_S12
Farm environment : Environmental control	Muribaculum	Bacteria	19179	3537.55	113	20.8427	RR0026_012_ESb_S12
Farm environment : Environmental control	Mycoplasma	Bacteria	311	57.3637	772	142.395	RR0026_012_ESb_S12
Farm environment : Environmental control	Negativicoccus	Bacteria	115	21.2116	73	13.4648	RR0026_012_ESb_S12
Farm environment : Environmental control	Oceanobacillus	Bacteria	87	16.0471	59	10.8825	RR0026_012_ESb_S12
Farm environment : Environmental control	Oryza	Eukaryota	254	46.8501	211	38.9188	RR0026_012_ESb_S12
Farm environment : Environmental control	Paraprevotella	Bacteria	189	34.8609	11220	2069.52	RR0026_012_ESb_S12
Farm environment : Environmental control	Pararhodospirillum	Bacteria	66	12.1736	3000	553.347	RR0026_012_ESb_S12
Farm environment : Environmental control	Pasteurella	Bacteria	4839	892.549	518	95.5446	RR0026_012_ESb_S12
Farm environment : Environmental control	Peptoclostridium	Bacteria	299	55.1503	70	12.9114	RR0026_012_ESb_S12
Farm environment : Environmental control	Phascolarctobacterium	Bacteria	5949	1097.29	5219	962.64	RR0026_012_ESb_S12
Farm environment : Environmental control	Planococcus	Bacteria	55	10.1447	293	54.0436	RR0026_012_ESb_S12
Farm environment : Environmental control	Roseburia	Bacteria	17452	3219.01	1304	240.522	RR0026_012_ESb_S12
Farm environment : Environmental control	Rotavirus	Viruses	121	22.3183	135	24.9006	RR0026_012_ESb_S12
Farm environment : Environmental control	Rothia	Bacteria	5926	1093.05	570	105.136	RR0026_012_ESb_S12
Farm environment : Environmental control	Ruminiclostridium	Bacteria	6885	1269.93	1286	237.201	RR0026_012_ESb_S12
Farm environment : Environmental control	Solanum	Eukaryota	228	42.0544	309	56.9948	RR0026_012_ESb_S12
Farm environment : Environmental control	Sporosarcina	Bacteria	102	18.8138	166	30.6185	RR0026_012_ESb_S12
Farm environment : Environmental control	Tannerella	Bacteria	741	136.677	258	47.5879	RR0026_012_ESb_S12
Farm environment : Environmental control	Treponema	Bacteria	4170	769.153	1723	317.806	RR0026_012_ESb_S12
Farm environment : Environmental control	Veillonella	Bacteria	2354	434.193	2982	550.027	RR0026_012_ESb_S12
Farm environment : Environmental control	Virgibacillus	Bacteria	154	28.4052	13590	2506.66	RR0026_012_ESb_S12
Farm environment : Environmental control	Weissella	Bacteria	4511	832.05	310	57.1792	RR0026_012_ESb_S12
Farm environment : Environmental control	Zea	Eukaryota	4831	891.073	2386	440.095	RR0026_012_ESb_S12
